# Supplementary material for: AKT Pathway Genes Define 5 Prognostic Subgroups in Glioblastoma
Source: PLoS One. 2014 Jul 1;9(7):e100827. doi: 10.1371/journal.pone.0100827 (PMC4077731; doi:10.1371/journal.pone.0100827)
Supplement: Table S1 — Clinical information for tumors in GBM195. (XLSX) [file pone.0100827.s004.xlsx]

## Sheet: Table S1 clinical GBM195
id	GEO_Accessions (U133A/U133B)	Institution	Histology	Anat. Site	Recurrence	Phillips_Subclass	Gender	Age	Survival_Weeks	Censoring_Status
G1022	GSM99544,GSM99545	UCLA	GBM			Mes	male	31	18	D
G1028	GSM99465,GSM99464	UCLA	GBM			Unk	female	20	7.7	D
G1032	GSM99483,GSM99482	UCLA	GBM			PN	female	34	12.9	D
G1038	GSM99581,GSM99580	UCLA	GBM			PN	female	33	178.1	A
G1043	GSM99560,GSM99561	UCLA	GBM			Mes	female	23	155.6	D
G1334	GSM99529,GSM99528	UCLA	GBM			PN	female	36	43.1	D
G1342	GSM99471,GSM99470	UCLA	GBM			PN	male	54	32	D
G1354	GSM99551,GSM99550	UCLA	GBM			Mes	male	42	60	D
G1398	GSM99491,GSM99490	UCLA	GBM			Mes	female	49	41.9	D
G1406	GSM99543,GSM99542	UCLA	GBM			Mes	male	29	33.7	D
G1414	GSM99466,GSM99467	UCLA	GBM			Mes	female	69	9.1	D
G1423	GSM99493,GSM99492	UCLA	GBM			PN	female	54	13.7	D
G1463	GSM99475,GSM99474	UCLA	GBM			PN	male	30	37.9	D
G1469	GSM99494,GSM99495	UCLA	GBM			Mes	male	56	21.9	D
G1478	GSM99553,GSM99552	UCLA	GBM			PN	male	40	155.4	A
G1495	GSM99457,GSM99456	UCLA	GBM			PN	female	82	10.1	D
G1511	GSM99451,GSM99450	UCLA	GBM			PN	male	27	12.1	D
G1516	GSM99555,GSM99554	UCLA	GBM			Mes	female	41	147.3	A
G1521	GSM99563,GSM99562	UCLA	GBM			PN	female	23	146	A
G1544	GSM99488,GSM99489	UCLA	GBM			Mes	female	49	21.1	D
G1656	GSM99440,GSM99441	UCLA	GBM			PN	male	48	137.3	A
G1667	GSM99447,GSM99446	UCLA	GBM			Mes	male	44	84	D
G1675	GSM99565,GSM99564	UCLA	GBM			Mes	male	61	97.6	D
G1681	GSM99589,GSM99588	UCLA	GBM			Mes	male	40	132.4	A
G1745	GSM99448,GSM99449	UCLA	GBM			PN	female	42	111.4	A
G1798	GSM99556,GSM99557	UCLA	GBM			Mes	female	47	103.3	A
G1900	GSM99485,GSM99484	UCLA	GBM			Prolif	female	45	39.9	D
G1902	GSM99442,GSM99443	UCLA	GBM			Mes	female	56	46.4	D
G1905	GSM99583,GSM99582	UCLA	GBM			PN	male	75	55.6	D
G2013	GSM99591,GSM99590	UCLA	GBM			Mes	female	70	56.6	A
G2015	GSM99445,GSM99444	UCLA	GBM			Mes	male	78	56.6	A
G2017	GSM99578,GSM99579	UCLA	GBM			Mes	male	60	33.9	D
G2028	GSM99531,GSM99530	UCLA	GBM			PN	female	42	31.9	D
G2029	GSM99533,GSM99532	UCLA	GBM			PN	female	42	31.9	D
G2067	GSM99538,GSM99539	UCLA	GBM			PN	female	42	24	D
G2068	GSM99540,GSM99541	UCLA	GBM			PN	female	42	24	D
G2079	GSM99486,GSM99487	UCLA	GBM			Mes	male	64	42.6	A
G2098	GSM99585,GSM99584	UCLA	GBM			Mes	male	65	29	A
G2158	GSM99472,GSM99473	UCLA	GBM			PN	female	62	13.6	D
G2166	GSM99559,GSM99558	UCLA	GBM			PN	female	39	156.9	A
G585	GSM99587,GSM99586	UCLA	GBM			PN	female	63	43.1	D
G597	GSM99534,GSM99535	UCLA	GBM			Mes	male	35	1	D
G604	GSM99572,GSM99573	UCLA	GBM			Mes	male	66	26.4	D
G636	GSM99476,GSM99477	UCLA	GBM			Prolif	female	54	58.9	D
G660	GSM99546,GSM99547	UCLA	GBM			PN	female	75	16	D
G697	GSM99436,GSM99437	UCLA	GBM			Mes	female	64	50.9	D
G706	GSM99453,GSM99452	UCLA	GBM			PN	male	54	72.3	D
G712	GSM99432,GSM99433	UCLA	GBM			Mes	male	49	26.9	D
G746	GSM99525,GSM99524	UCLA	GBM			PN	male	52	6.1	D
G749	GSM99462,GSM99463	UCLA	GBM			Mes	male	39	7.6	D
G782	GSM99577,GSM99576	UCLA	GBM			PN	female	24	20	D
G824	GSM99478,GSM99479	UCLA	GBM			PN	female	50	26.6	D
G839	GSM99481,GSM99480	UCLA	GBM			PN	male	82	40.9	D
G931	GSM99438,GSM99439	UCLA	GBM			Mes	female	58	26	D
G932	GSM99435,GSM99434	UCLA	GBM			PN	female	18	14	D
G938	GSM99536,GSM99537	UCLA	GBM			PN	male	29	81.3	D
G976	GSM99548,GSM99549	UCLA	GBM			Mes	female	43	59.7	D
G985	GSM99454,GSM99455	UCLA	GBM			PN	female	76	8	D
G996	GSM99527,GSM99526	UCLA	GBM			Prolif	male	45	32	D
MDA10334	GSM97053,GSM96953	MDA	GBM		0	PN	male	38	210	A
MDA11300	GSM97002,GSM97102	MDA	GBM		0	Prolif	female	68	91	D
MDA1153	S	MDA	GBM		1	Unk	male	12
MDA1351	GSM96999,GSM97099	MDA	GBM		1	Mes	male	57
MDA13818	S	MDA	GBM		0	Unk	female	8	481	A
MDA13921	GSM96979,GSM97079	MDA	GBM		0	Prolif	female	60	32	D
MDA13945	GSM96955,GSM97055	MDA	GBM		0	PN	male	49	34	D
MDA14085	GSM97089,GSM96989	MDA	GBM		0	Mes	male	49	106	D
MDA14206	GSM97103,GSM97003	MDA	GBM		1	Prolif	female	68
MDA14523	GSM97007,GSM97107	MDA	GBM		0	Prolif	female	30	41	D
MDA14558	GSM97073,GSM96973	MDA	GBM		0	Prolif	male	76	52	D
MDA15824	GSM97075,GSM96975	MDA	GBM		1	Mes	male	43
MDA16713	GSM96960,GSM97060	MDA	GBM		1	Mes	female	43
MDA16789	GSM96987,GSM97087	MDA	GBM		0	Mes	male	34	33	D
MDA17467	GSM97005,GSM97105	MDA	GBM		1	Mes	male	72
MDA1765	GSM96952,GSM97052	MDA	GBM		0	Mes	male	43	313	D
MDA18395	S	MDA	GBM		0	Unk	male	12	170	A
MDA20194	S	MDA	GBM		0	Unk	female	55.7	158	D
MDA207	GSM97097,GSM96997	MDA	GBM		0	Prolif	female	32	51	D
MDA21226	GSM97080,GSM96980	MDA	GBM		0	Mes	female	68	131	D
MDA21537	GSM97067,GSM96967	MDA	GBM		0	Mes	male	59	32	D
MDA23057	GSM97010,GSM97110	MDA	GBM		0	Prolif	male	57	70	D
MDA23445	GSM97064,GSM96964	MDA	GBM		0	Mes	male	49	59	D
MDA23978	GSM97086,GSM96986	MDA	GBM		1	Prolif	female	32
MDA24488	GSM97123,GSM97023	MDA	GBM		0	Mes	male	43	47	D
MDA24710	GSM97093,GSM96993	MDA	GBM		0	Mes	male	54	125	D
MDA24843	S	MDA	GBM		0	Prolif	male	17	120	D
MDA24873	GSM96969,GSM97069	MDA	GBM		0	Prolif	male	82	55	D
MDA25266	GSM96985,GSM97085	MDA	GBM		0	Prolif	male	48	111	D
MDA25450	GSM97008,GSM97108	MDA	GBM		0	Mes	male	39	53	D
MDA2618	GSM96950,GSM97050	MDA	GBM		0	Mes	male	60	131	D
MDA28435	S	MDA	GBM		2	Unk	male	12
MDA28504	GSM97059,GSM96959	MDA	GBM		0	Prolif	male	55	238	D
MDA29621	GSM96978,GSM97078	MDA	GBM		0	Prolif	male	57	242	A
MDA30446	GSM97101,GSM97001	MDA	GBM		1	Mes	male	57
MDA30617	GSM96976,GSM97076	MDA	GBM		0	Prolif	male	54	97	D
MDA31041	GSM97140,GSM97040	MDA	GBM		0	Mes	male	54	53	D
MDA31220	GSM97128,GSM97028	MDA	GBM		1	Mes	male	54
MDA31237	GSM96951,GSM97051	MDA	GBM		0	Mes	female	48	236	D
MDA31472	GSM96998,GSM97098	MDA	GBM		1	Mes	female	32
MDA32393	GSM97011,GSM97111	MDA	GBM		0	Mes	male	50	3	D
MDA33044	GSM97091,GSM96991	MDA	GBM		0	PN	female	36	150	D
MDA33054	GSM96996,GSM97096	MDA	GBM		0	Prolif	female	43	12	D
MDA33688	GSM97070,GSM96970	MDA	GBM		0	Prolif	male	41	59	D
MDA33825	GSM97141,GSM97041	MDA	GBM		0	Mes	male	54.1	53.1	D
MDA33859	GSM96977,GSM97077	MDA	GBM		0	Prolif	male	40	95	D
MDA34061	GSM96988,GSM97088	MDA	GBM		0	Mes	male	55	57	D
MDA34826	S	MDA	GBM		1	Mes	male	14
MDA35143	GSM96958,GSM97058	MDA	GBM		0	Mes	male	57	181	D
MDA35312	GSM96981,GSM97081	MDA	GBM		0	Mes	male	47	77	D
MDA36675	GSM96971,GSM97071	MDA	GBM		1	Prolif	male	45
MDA36764	GSM96961,GSM97061	MDA	GBM		0	Mes	male	50	311	D
MDA37775	GSM96965,GSM97065	MDA	GBM		0	Mes	male	48	97	D
MDA38276	GSM96990,GSM97090	MDA	GBM		0	PN	female	53	62	D
MDA38490	GSM96992,GSM97092	MDA	GBM		0	Mes	male	48	154	A
MDA38805	GSM96984,GSM97084	MDA	GBM		0	Prolif	female	34	16	D
MDA38992	GSM97018,GSM97118	MDA	GBM		0	PN	male	24	145	A
MDA42116	GSM96966,GSM97066	MDA	GBM		0	Prolif	male	44	33	D
MDA42411	GSM97009,GSM97109	MDA	GBM		0	Prolif	male	72	57	D
MDA426	GSM97126,GSM97026	MDA	GBM		0	PN	male	44	174	D
MDA43291	S	MDA	GBM		2	Mes	male	14
MDA43849	GSM97094,GSM96994	MDA	GBM		0	Prolif	female	32	39	D
MDA4433	GSM97019,GSM97119	MDA	GBM		0	PN	male	55	234	A
MDA44442	GSM97062,GSM96962	MDA	GBM		0	Prolif	male	54	62	D
MDA47399	GSM97006,GSM97106	MDA	GBM		1	Mes	female	72
MDA47813	GSM97100,GSM97000	MDA	GBM		0	Mes	male	57	62	D
MDA48078	GSM97104,GSM97004	MDA	GBM		0	Mes	female	72	65	D
MDA50100	GSM96972,GSM97072	MDA	GBM		0	Prolif	female	43	210	A
MDA50593	GSM97037,GSM97137	MDA	GBM		0	PN	female	49	73	D
MDA5060	GSM97057,GSM96957	MDA	GBM		1	Mes	male	48
MDA53520	GSM96968,GSM97068	MDA	GBM		1	Prolif	male	60
MDA54336	GSM97083,GSM96983	MDA	GBM		0	Prolif	male	54	32	D
MDA56075	GSM96974,GSM97074	MDA	GBM		0	Prolif	male	29	123	D
MDA56270	GSM96982,GSM97082	MDA	GBM		0	Mes	female	48	56	D
MDA5749	GSM97054,GSM96954	MDA	GBM		0	Prolif	male	45	70	D
MDA6326	GSM96995,GSM97095	MDA	GBM		0	Prolif	female	58	79	D
MDA7074	GSM97114,GSM97014	MDA	GBM		0	PN	female	22.1	353.6	A
MDA7379	GSM97144,GSM97044	MDA	GBM		1	PN	female	49
MDA8277	GSM97063,GSM96963	MDA	GBM		0	PN	male	34	203	D
MDA834	GSM96956,GSM97056	MDA	GBM		1	PN	male	34
MDA8662	S	MDA	GBM		0	Mes	male	14	42	D
MDA9392	GSM97132,GSM97032	MDA	GBM		1	PN	male	23
MDA9642	GSM97042,GSM97142	MDA	GBM		0	PN	male	45	322	D
MDAN1248	S	MDA	Normal			norm
MDAN1486	S	MDA	Normal			norm
MDAN1818	S	MDA	Normal			norm
MDAN2512	S	MDA	Normal			norm
MDAN3114	S	MDA	Normal			norm
MDAN3116	S	MDA	Normal			norm
MDAN3121	S	MDA	Normal			norm
MDAN3122	S	MDA	Normal			norm
N21A48	S	UCSF	Normal	non-neoplastic epileptic plug		norm
N3886	S	UCSF	Normal	non-neoplastic epileptic plug		norm
N7A41	S	UCSF	Normal	non-neoplastic epileptic plug		norm
N88A_34	S	UCSF	Normal	non-neoplastic epileptic plug		norm
N99A_36	S	UCSF	Normal	non-neoplastic epileptic plug		norm
NJchip16	S	UCSF	Normal	Normal tissue from GBM case		norm
SF0918	S	UCSF	GBM			PN	male	42.4	54.9	D
SF0921	S	UCSF	GBM			Mes	female	54.5	80.3	D
SF1166	S	UCSF	GBM	Cerebrum: Frontal lobe		PN	female	42.6	28.9	D
SF1167	S	UCSF	GBM	Cerebrum: Parietal lobe		PN	female	46.5	692.3	D
SF1198	S	UCSF	GBM			Unk	male	54.9	18.3	D
SF1368	S	UCSF	GBM	Cerebrum: Parietal lobe		Unk	male	61.6	364.9	A
SF1388	S	UCSF	GBM	Cerebrum: Frontal lobe	1	PN	female	29	24.7	D
SF1461	S	UCSF	GBM	Cerebrum: Frontal lobe		Unk	male	54.6	33.1	D
SF1475	S	UCSF	GBM			Unk	female	42	22.3	D
SF1481	S	UCSF	GBM	Cerebrum: Parietal lobe		PN	female	44.2	49	D
SF1547	S	UCSF	GBM	Cerebrum: Frontal lobe		Prolif	female	35	33.6	D
SF1605	S	UCSF	GBM	Cerebrum: Frontal Temporal lobe		Unk	female	41	232	D
SF1653	S	UCSF	GBM	Cerebrum: Parietal lobe		Unk	male	51.3	58.3	D
SF1701	S	UCSF	GBM	Cerebrum: Frontal lobe		PN	male	66.4	503.4	D
SF1750	S	UCSF	GBM	Cerebrum: Temporal lobe		Prolif	female	45.1	67.7	D
SF1751	S	UCSF	GBM	Cerebrum: Frontal lobe		PN	female	38.3	70.4	D
SF1881	S	UCSF	GBM	Cerebrum: Frontal lobe		Mes	male	54	5.3	D
SF1913	S	UCSF	GBM	Cerebrum: Temporal lobe		Mes	male	47.6	82	D
SF2077	S	UCSF	GBM	Cerebrum: Frontal lobe		Unk	male	66.3	141.1	D
SF2159	S	UCSF	GBM	Cerebrum: Frontal lobe		Unk	male	43.2	47	D
SF2167	S	UCSF	GBM	Cerebrum: Temporal lobe		PN	male	25.5	145.7	D
SF2208	S	UCSF	GBM	Cerebrum: Parietal lobe		Unk	female	50	9.1	D
SF2315	S	UCSF	GBM	Cerebrum: Frontal lobe		PN	male	32.6	193	D
SF2399	S	UCSF	GBM	Cerebrum: Frontal lobe		Unk	male	38.9	50.4	D
SF2413	S	UCSF	GBM	Cerebrum: Frontal lobe		PN	female	50.1	226.6	D
SF2434	S	UCSF	GBM	Cerebrum: Temporal lobe		Mes	female	53.4	60.9	D
SF2560	S	UCSF	GBM	Cerebrum: Frontal lobe		Unk	male	51.7	40.3	D
SF2670	S	UCSF	GBM	Cerebrum: Temporal lobe		Mes	male	51.1	31.3	D
SF2703	S	UCSF	GBM	Cerebrum: Temporal lobe	1	PN	male	27.6	37.7	D
SF2704	S	UCSF	GBM	Cerebrum: Frontal lobe		Mes	male	54.2	103.6	D
SF2737	S	UCSF	GBM	Cerebrum: Temporal lobe		Mes	male	50	38.7	D
SF2760	S	UCSF	GBM	Cerebrum: Frontal Temporal lobe	0	Mes	male	47.5	97.1	D
SF2774	S	UCSF	GBM	Cerebrum: Temporal lobe		Mes	male	37.6	83	D
SF2777	S	UCSF	GBM	Cerebrum: Temporal lobe		PN	female	29.3	97.9	D
SF2894	S	UCSF	GBM	Multifocal	0	Mes	male	44.6	14	D
SF2919	S	UCSF	GBM	Cerebrum: Frontal lobe		Unk	male	44.7	46.1	D
SF2935	S	UCSF	GBM	Cerebrum: Parietal lobe	1	Unk	female	44.9	148	D
SF2969	S	UCSF	GBM	Cerebrum: Frontal lobe		Unk	female	34.9	24.9	D
SF3076	S	UCSF	GBM	Cerebrum: Temporal lobe		Unk	male	23.7	29	A
S = submitted to GEO
The following publications have additional clinical or molecular information for some of these tumors: Phillips HS. et al. (2006) Molecular subclasses of high-grade glioma predict prognosis, delineate a pattern of disease progression, and resemble stages in neurogenesis. Cancer cell 9: 157-173. AND Freije WA. et al. (2004) Gene expression profiling of gliomas strongly predicts survival. Cancer re…
