# Supplementary material for: AKT Pathway Genes Define 5 Prognostic Subgroups in Glioblastoma
Source: PLoS One. 2014 Jul 1;9(7):e100827. doi: 10.1371/journal.pone.0100827 (PMC4077731; doi:10.1371/journal.pone.0100827)
Supplement: Table S3 — Distribution of clinical and molecular information by subgroup in the discovery dataset (GBM195). The table lists the number of tumors with the specified feature in each subgroup in the discovery dataset. Features with statistically significant enrichment in a subgroup after Bonferroni correction (p < 0.05) are highlighted. (XLSX) [file pone.0100827.s006.xlsx]

## Sheet: characteristics GBM195 subgrps
GBM195	Akt	Akt subgroup	C1	PN	MES	CLAS	SL	PROLIF	not assigned	Total
		Number of samples	11	33	30	36	19	38	28	195
		Median silhouette width (core samples)	0.563207	0.630037	0.177845	0.219699	0.184188	0.160968	NA
	survival1	Median survival (years)	1.134	0.7865	1.148	1.192	3.903	0.75	NA	1.1
		P-value against rest	0.782939	0.179934	0.977079	0.926274	0.0005	0.0029	NA
		Hazard ratio [Confidence interval]	0.9 [0.47-1.74]	1.4 [0.78 - 2.55]	1[0.63 - 1.60]	1.02[0.66 - 1.55]	0.33 [0.21 - 0.52]	1.88 [1.12 - 3.17]	NA
		Number of samples with survival	10	19	27	32	17	32	NA	137
	Phillips et. al.1	Mesenchymal	2	0	21	22	0	5	8	58
		Proneural	0	10	0	0	14	6	8	38
		Prolif	8	0	2	3	0	14	4	31
		Normal	0	14	0	0	0	0	0	14
		Unknown	1	9	7	11	5	13	8	54
	Tissue1	MDA	11	8	11	17	8	20	16	91
		UCLA		19	15	8	7	9	7	65
		UCSF		6	4	11	4	9	5	39
	Clinical1	WHO grade IV glioblastoma multiform	1	1	1	1	1	1	1	1
		Astrocytic histological cell type (yes)	1	1	1	1	1	1	1	1
		Median age (years)	48	50	48.5	50	38	49	54	49
		Sex (female)	10% (1/10)	50% (5/10)	43% (10/23)	24% (6/25)	43% (6/14)	56% (14/25)	45% (9/20)	40% (51/127)
		Sex (male)	90% (9/10)	50% (5/10)	57% (13/23)	76% (19/25)	57% (8/14)	44% (11/25)	55% (11/20)	60% (76/127)
		Mitosis (yes)	100% (99/9)	unknown	100% (7/7)	100% (13/13)	100% (6/6)	100% (12/12)	100% (11/11)	100% (58/58)
		Microvascular proliferation (yes)	100% (9/9)	unknown	86% (6/7)	100% (13/13)	83% (5/6)	100% (12/12)	91% (10/11)	95% (55/58)
		Necrosis (yes)	100% (9/9)	unknown	86% (6/7)	92% (12/13)	50% (3/6)	92% (11/12)	73% (8/11)	84% (49/58)
		Pleiomorphism (yes)	100% (9/9)	unknown	100% (7/7)	100% (13/13)	100% (6/6)	100% (12/12)	100% (11/11)	100% (58/58)
		Recurrent tumors	10% (1/10)	10% (1/10)	13% (3/23)	16% (4/25)	14% (2/14)	28% (7/25)	25% (5/20)	18% (23/127)
	Molecular1	chr 7 (gain)	5	unknown	3	10	0	7	1	26
		chr 7q (gain)	0	unknown	0	0	1	0	0	1
		chr 7 (no gain)	1	unknown	1	1	3	3	5	14
		chr 7q (partial loss)	0	unknown	0	0	0	0	1	1
		chr 7 (unknown)	5	33	26	25	15	28	21	153
		chr 10 (intact)	1	unknown	0	0	3	2	1	7
		chr 10 (loss)	4	unknown	4	9	0	6	5	28
		chr 10q (loss)	1	unknown	0	2	1	2	1	7
		chr 10 (unknown)	5	33	26	25	15	28	21	153
		chr 19q (gain)	0	unknown	1	7	0	2	1	11
		chr 19q (loss)	1	unknown	0	1	2	2	0	6
		chr 19q (nc)	5	unknown	3	3	2	6	6	25
		chr 19q (unknown)	5	33	26	25	15	28	21	153
	p < 0.05; subgroup vs rest; Bonferroni corrected
1) Phillips et. al. "Molecular subclasses of high-grade glioma predict prognosis, delineate a pattern of disease progression, and resemble stages in neurogenesis" Cancer Cell, 9:157-173, 2006
