# Supplementary material for: AKT Pathway Genes Define 5 Prognostic Subgroups in Glioblastoma
Source: PLoS One. 2014 Jul 1;9(7):e100827. doi: 10.1371/journal.pone.0100827 (PMC4077731; doi:10.1371/journal.pone.0100827)
Supplement: Table S4 — Distribution of clinical and molecular information by subgroup in the validation dataset (TCGA). The table lists the number of tumors with the specified feature in each subgroup in the validation dataset. Features with statistically significant enrichment in a subgroup after Bonferroni correction (p < 0.05) are highlighted in dark grey. Features with statistically significant enrichment in a subgroup before Bonferroni correction are highlighted in light grey. (XLSX) [file pone.0100827.s007.xlsx]

## Sheet: characteristics TCGA subgroups
TCGA	Akt	Akt subgroup	C1	PN	MES	CLAS	SL	PROLIF	Total
		Number of samples	2	97	115	191	52	126	583
		Median survival (years)	1.28219	1.10685	1.04932	1.16438	1.67397	0.893151
	survival	P-value against rest	0.896581	0.516826	0.520229	0.0564004	0.00252832	0.725609
		Hazard ratio [Confidence interval]	0.87 [0.13 - 5.53]	0.89 [0.65 - 1.22]	1.08 [0.83 - 1.42]	1.25 [0.98 - 1.60]	0.52 [0.37 - 0.73]	1.05 [0.77 - 1.43]
		Number of samples with survival	2	55	83	125	28	56	349
	TCGA subgroup1	Classical	0	6	7	32	0	4	49
		Mesenchymal	1	4	34	13	0	3	55
		Neural	0	10	1	13	0	3	27
		Normal	0	10	0	0	0	0	10
		Proneural	0	6	3	2	17	27	55
		Unknown	1	61	70	131	35	89	387
	Tissue Source	Case Western	0	10	6	13	4	5	38
		Cedars Sinai	0	7	7	8	2	7	31
		CHI-Penrose Colorado	0	0	0	1	0	0	1
		Christiana Healthcare	0	3	1	3	1	1	9
		Duke	0	9	12	27	5	8	61
		Emory University	0	3	4	18	4	10	39
		Henry Ford Hospital	1	27	32	46	9	22	137
		International Genomics Consortium	0	0	0	1	0	0	1
		Mayo Clinic - Rochester	0	3	0	1	1	0	5
		MD Anderson Cancer Center	0	13	30	22	10	29	104
		Memorial Sloan Kettering	0	0	3	0	0	21	24
		Milan - Italy, Fondazione IRCCS Instituto Neuroligico C. Besta	0	4	3	4	4	2	17
		St. Joseph's Hospital (AZ)	0	1	6	13	3	4	27
		Thomas Jefferson University	0	0	2	5	2	5	14
		Toronto Western Hospital	0	3	0	8	2	1	14
		UCSF	1	14	6	16	4	6	47
		University of Florida	0	0	2	5	1	4	12
		Washington University	0	0	1	0	0	1	2
	Clinical	median age (years)	50	60	56	60	49	59	59
		sex (male)	100% (2/2)	61% (46/75)	65% (68/104)	61% (113/184)	64% (30/47)	55% (46/83)	62% (305/491)
		sex (female)	0% (2/2)	39% (29/75)	35% (36/104)	39% (71/184)	36% (17/47)	45% (37/83)	38% (186/491)
		pallisading necrosis	50% (1/2)	35% (31/88)	38% (43/113)	46% (91/199)	10% (15/155)	36% (35/96)	39% (215/551)
		endothelial proliferation	100% (2/2)	55% (46/84)	71% (77/108)	67 % (128/190)	46% (24/52)	69% (65/94)	64% (340/528)
		G-CIMP tumor2	0% (0/2)	5% (4/85)	2% (2/107)	0.5% (1/189)	48% (24/50)	14% (13/92)	8% (44/525)
		recurrent3	0% (0/2)	4% (1/27)	10% (5/51)	3% (2/67)	6% (1/18)	18% (7/38)	8% (16/201)
		post treatment3	0	1	6	4	1	8	20
		secondary3	0	0	1	2	0	1	4
		p < 0.05; subgroup vs rest; Bonferroni corrected
		p value < 0.05; subgroup vs. rest; before Bonferroni correction
1: from Veerhak et.al., "Integrated Genomic Analysis Identifies Clinically Relevant Subtypes of Glioblastoma Characterized by Abnormalities in PDGFRA, IDH1, EGFR, and NF1" Cancer Cell, 17:98-110, 2010 2: from Houtan Noushmehr et.al. "Identification of a CpG Island Methylator Phenotype that Defines a Distinct Subgroup of Glioma", Cancer Cell , 17:510-522, 2010 3: fromThe Cancer Genome Research Atl…
