# Supplementary material for: AKT Pathway Genes Define 5 Prognostic Subgroups in Glioblastoma
Source: PLoS One. 2014 Jul 1;9(7):e100827. doi: 10.1371/journal.pone.0100827 (PMC4077731; doi:10.1371/journal.pone.0100827)
Supplement: Table S5 — GO term analysis of genes differentially expressed in subgroups. The % of individual tumors within a subgroup that are enriched for a specific GO term is shown, ordered by decreasing representation. GO terms enriched in ≥ 40% of tumors are highlighted light grey. Neurodevelopmental terms are highlighted with dark grey. (XLSX) [file pone.0100827.s008.xlsx]

## Sheet: Table S5 GO terms
C1 (2 Samples)			PN (30 Samples)			MES (34 Samples)			CLAS (32 Samples)			SL (20 Samples)			PROLIF (31 Samples)
Proportion of Samples	Biological Process	Biological Process Name	Proportion of Samples	Biological Process	Biological Process Name	Proportion of Samples	Biological Process	Biological Process Name	Proportion of Samples	Biological Process	Biological Process Name	Proportion of Samples	Biological Process	Biological Process Name	Proportion of Samples	Biological Process	Biological Process Name
1	GO:0000087	M phase of mitotic cell cycle	1	GO:0001505	regulation of neurotransmitter levels	0.676471	GO:0006952	defense response	0.53125	GO:0007399	nervous system development	0.8	GO:0007399	nervous system development	0.741935	GO:0000236	mitotic prometaphase
1	GO:0000236	mitotic prometaphase	1	GO:0003001	generation of a signal involved in cell-cell signaling	0.676471	GO:0009611	response to wounding	0.375	GO:0007155	cell adhesion	0.55	GO:0022008	neurogenesis	0.709677	GO:0000087	M phase of mitotic cell cycle
1	GO:0000278	mitotic cell cycle	1	GO:0006836	neurotransmitter transport	0.647059	GO:0006955	immune response	0.375	GO:0022610	biological adhesion	0.5	GO:0048699	generation of neurons	0.709677	GO:0000278	mitotic cell cycle
1	GO:0000279	M phase	1	GO:0007268	synaptic transmission	0.647059	GO:0045087	innate immune response	0.375	GO:0048731	system development	0.4	GO:0002504	antigen processing and presentation of peptide or polysaccharide antigen via MHC class II	0.709677	GO:0000280	nuclear division
1	GO:0000280	nuclear division	1	GO:0007269	neurotransmitter secretion	0.617647	GO:0002376	immune system process	0.375	GO:0071230	cellular response to amino acid stimulus	0.4	GO:0042063	gliogenesis	0.709677	GO:0007067	mitosis
1	GO:0007067	mitosis	1	GO:0014047	glutamate secretion	0.617647	GO:0051707	response to other organism	0.34375	GO:0001944	vasculature development	0.35	GO:0030182	neuron differentiation	0.709677	GO:0048285	organelle fission
1	GO:0022402	cell cycle process	1	GO:0019226	transmission of nerve impulse	0.588235	GO:0006954	inflammatory response	0.34375	GO:0022008	neurogenesis	0.35	GO:0048468	cell development	0.677419	GO:0007059	chromosome segregation
1	GO:0022403	cell cycle phase	1	GO:0023061	signal release	0.588235	GO:0007155	cell adhesion	0.34375	GO:0030198	extracellular matrix organization	0.3	GO:0007417	central nervous system development	0.677419	GO:0022403	cell cycle phase
1	GO:0048285	organelle fission	1	GO:0035637	multicellular organismal signaling	0.588235	GO:0009607	response to biotic stimulus	0.34375	GO:0043062	extracellular structure organization	0.3	GO:0048167	regulation of synaptic plasticity	0.645161	GO:0000279	M phase
0.5	GO:0006336	DNA replication-independent nucleosome assembly	1	GO:0048489	synaptic vesicle transport	0.588235	GO:0022610	biological adhesion	0.3125	GO:0001568	blood vessel development	0.3	GO:0048731	system development	0.645161	GO:0022402	cell cycle process
0.5	GO:0007051	spindle organization	0.966667	GO:0007267	cell-cell signaling	0.558824	GO:0002504	antigen processing and presentation of peptide or polysaccharide antigen via MHC class II	0.3125	GO:0009611	response to wounding	0.3	GO:0048856	anatomical structure development	0.612903	GO:0000075	cell cycle checkpoint
0.5	GO:0007059	chromosome segregation	0.966667	GO:0031644	regulation of neurological system process	0.558824	GO:0009617	response to bacterium	0.3125	GO:0030182	neuron differentiation	0.3	GO:0050793	regulation of developmental process	0.612903	GO:0007049	cell cycle
0.5	GO:0007091	mitotic metaphase/anaphase transition	0.966667	GO:0050877	neurological system process	0.558824	GO:0034341	response to interferon-gamma	0.3125	GO:0048514	blood vessel morphogenesis	0.25	GO:0001568	blood vessel development	0.612903	GO:0051301	cell division
0.5	GO:0007094	mitotic cell cycle spindle assembly checkpoint	0.966667	GO:0051969	regulation of transmission of nerve impulse	0.529412	GO:0002250	adaptive immune response	0.3125	GO:0048666	neuron development	0.25	GO:0010001	glial cell differentiation	0.580645	GO:0000819	sister chromatid segregation
0.5	GO:0030071	regulation of mitotic metaphase/anaphase transition	0.933333	GO:0050804	regulation of synaptic transmission	0.529412	GO:0002460	adaptive immune response based on somatic recombination of immune receptors built from immunoglobulin superfamily domains	0.3125	GO:0048699	generation of neurons	0.25	GO:0010033	response to organic substance	0.580645	GO:0010564	regulation of cell cycle process
0.5	GO:0031055	chromatin remodeling at centromere	0.9	GO:0007399	nervous system development	0.529412	GO:0006956	complement activation	0.3125	GO:0048856	anatomical structure development	0.25	GO:0031960	response to corticosteroid stimulus	0.580645	GO:0071156	regulation of cell cycle arrest
0.5	GO:0031577	spindle checkpoint	0.9	GO:0016079	synaptic vesicle exocytosis	0.529412	GO:0006959	humoral immune response	0.3125	GO:0071346	cellular response to interferon-gamma	0.25	GO:0034341	response to interferon-gamma	0.516129	GO:0000070	mitotic sister chromatid segregation
0.5	GO:0034080	CenH3-containing nucleosome assembly at centromere	0.866667	GO:0032940	secretion by cell	0.529412	GO:0016064	immunoglobulin mediated immune response	0.28125	GO:0000904	cell morphogenesis involved in differentiation	0.25	GO:0051384	response to glucocorticoid stimulus	0.516129	GO:0006323	DNA packaging
0.5	GO:0034724	DNA replication-independent nucleosome organization	0.833333	GO:0048167	regulation of synaptic plasticity	0.529412	GO:0019724	B cell mediated immunity	0.28125	GO:0006952	defense response	0.25	GO:0060333	interferon-gamma-mediated signaling pathway	0.516129	GO:0007051	spindle organization
0.5	GO:0043486	histone exchange	0.8	GO:0022008	neurogenesis	0.529412	GO:0030198	extracellular matrix organization	0.28125	GO:0007275	multicellular organismal development	0.25	GO:0071229	cellular response to acid	0.483871	GO:0006260	DNA replication
0.5	GO:0045841	negative regulation of mitotic metaphase/anaphase transition	0.8	GO:0030182	neuron differentiation	0.529412	GO:0043062	extracellular structure organization	0.28125	GO:0009607	response to biotic stimulus	0.25	GO:0071346	cellular response to interferon-gamma	0.483871	GO:0006336	DNA replication-independent nucleosome assembly
0.5	GO:0046826	negative regulation of protein export from nucleus	0.766667	GO:0048667	cell morphogenesis involved in neuron differentiation	0.529412	GO:0045765	regulation of angiogenesis	0.28125	GO:0009653	anatomical structure morphogenesis	0.2	GO:0001101	response to acid	0.483871	GO:0031577	spindle checkpoint
0.5	GO:0051301	cell division	0.766667	GO:0048699	generation of neurons	0.529412	GO:0050900	leukocyte migration	0.28125	GO:0010033	response to organic substance	0.2	GO:0001944	vasculature development	0.483871	GO:0034080	CenH3-containing nucleosome assembly at centromere
0.5	GO:0051983	regulation of chromosome segregation	0.766667	GO:0048812	neuron projection morphogenesis	0.5	GO:0002237	response to molecule of bacterial origin	0.28125	GO:0030334	regulation of cell migration	0.2	GO:0002495	antigen processing and presentation of peptide antigen via MHC class II	0.483871	GO:0034724	DNA replication-independent nucleosome organization
0.5	GO:0071173	spindle assembly checkpoint	0.733333	GO:0007409	axonogenesis	0.5	GO:0002252	immune effector process	0.28125	GO:0031175	neuron projection development	0.2	GO:0006952	defense response	0.483871	GO:0071103	DNA conformation change
0.5	GO:0071174	mitotic cell cycle spindle checkpoint	0.733333	GO:0031175	neuron projection development	0.5	GO:0002253	activation of immune response	0.28125	GO:0032502	developmental process	0.2	GO:0007267	cell-cell signaling	0.451613	GO:0031055	chromatin remodeling at centromere
			0.733333	GO:0048666	neuron development	0.5	GO:0006950	response to stress	0.28125	GO:0034340	response to type I interferon	0.2	GO:0007268	synaptic transmission	0.451613	GO:0043486	histone exchange
			0.666667	GO:0000904	cell morphogenesis involved in differentiation	0.5	GO:0032496	response to lipopolysaccharide	0.28125	GO:0034341	response to interferon-gamma	0.2	GO:0007269	neurotransmitter secretion	0.451613	GO:0051325	interphase
			0.633333	GO:0007611	learning or memory	0.5	GO:0034097	response to cytokine stimulus	0.28125	GO:0040012	regulation of locomotion	0.2	GO:0007275	multicellular organismal development	0.451613	GO:0051329	interphase of mitotic cell cycle
			0.633333	GO:0030030	cell projection organization	0.5	GO:0040011	locomotion	0.28125	GO:0048667	cell morphogenesis involved in neuron differentiation	0.2	GO:0010243	response to organic nitrogen	0.451613	GO:0051726	regulation of cell cycle
			0.633333	GO:0048858	cell projection morphogenesis	0.5	GO:0071346	cellular response to interferon-gamma	0.28125	GO:0048812	neuron projection morphogenesis	0.2	GO:0014013	regulation of gliogenesis	0.419355	GO:0006261	DNA-dependent DNA replication
			0.6	GO:0003008	system process	0.470588	GO:0001568	blood vessel development	0.28125	GO:0060333	interferon-gamma-mediated signaling pathway	0.2	GO:0014047	glutamate secretion	0.419355	GO:0006334	nucleosome assembly
			0.6	GO:0032990	cell part morphogenesis	0.470588	GO:0001944	vasculature development	0.28125	GO:0060337	type I interferon-mediated signaling pathway	0.2	GO:0019226	transmission of nerve impulse	0.419355	GO:0007399	nervous system development
			0.6	GO:0048488	synaptic vesicle endocytosis	0.470588	GO:0002443	leukocyte mediated immunity	0.28125	GO:0071229	cellular response to acid	0.2	GO:0019886	antigen processing and presentation of exogenous peptide antigen via MHC class II	0.419355	GO:0031497	chromatin assembly
			0.566667	GO:0042391	regulation of membrane potential	0.470588	GO:0016477	cell migration	0.28125	GO:0071357	cellular response to type I interferon	0.2	GO:0031644	regulation of neurological system process	0.419355	GO:0042063	gliogenesis
			0.566667	GO:0046903	secretion	0.470588	GO:0030199	collagen fibril organization	0.28125	GO:0072358	cardiovascular system development	0.2	GO:0032940	secretion by cell	0.419355	GO:0051276	chromosome organization
			0.566667	GO:0050890	cognition	0.470588	GO:0032101	regulation of response to external stimulus	0.28125	GO:0072359	circulatory system development	0.2	GO:0035295	tube development	0.419355	GO:0065004	protein-DNA complex assembly
			0.533333	GO:0007612	learning	0.470588	GO:0043200	response to amino acid stimulus	0.28125	GO:2000145	regulation of cell motility	0.2	GO:0035637	multicellular organismal signaling	0.387097	GO:0006259	DNA metabolic process
			0.5	GO:0006887	exocytosis	0.470588	GO:0050776	regulation of immune response	0.25	GO:0000902	cell morphogenesis	0.2	GO:0048168	regulation of neuronal synaptic plasticity	0.387097	GO:0006271	DNA strand elongation involved in DNA replication
			0.5	GO:0007214	gamma-aminobutyric acid signaling pathway	0.441176	GO:0001101	response to acid	0.25	GO:0007409	axonogenesis	0.2	GO:0048489	synaptic vesicle transport	0.387097	GO:0043044	ATP-dependent chromatin remodeling
			0.466667	GO:0044057	regulation of system process	0.441176	GO:0002449	lymphocyte mediated immunity	0.25	GO:0019221	cytokine-mediated signaling pathway	0.2	GO:0048709	oligodendrocyte differentiation	0.387097	GO:0051983	regulation of chromosome segregation
			0.466667	GO:0048168	regulation of neuronal synaptic plasticity	0.441176	GO:0002684	positive regulation of immune system process	0.25	GO:0030154	cell differentiation	0.2	GO:0050767	regulation of neurogenesis	0.387097	GO:0071824	protein-DNA complex subunit organization
			0.466667	GO:0050773	regulation of dendrite development	0.441176	GO:0006928	cellular component movement	0.25	GO:0032989	cellular component morphogenesis	0.2	GO:0050804	regulation of synaptic transmission	0.354839	GO:0000226	microtubule cytoskeleton organization
			0.433333	GO:0002504	antigen processing and presentation of peptide or polysaccharide antigen via MHC class II	0.441176	GO:0006935	chemotaxis	0.25	GO:0032990	cell part morphogenesis	0.2	GO:0050877	neurological system process	0.354839	GO:0007417	central nervous system development
			0.433333	GO:0007610	behavior	0.441176	GO:0009605	response to external stimulus	0.25	GO:0034097	response to cytokine stimulus	0.2	GO:0051093	negative regulation of developmental process	0.354839	GO:0022616	DNA strand elongation
			0.4	GO:0000902	cell morphogenesis	0.441176	GO:0010033	response to organic substance	0.25	GO:0040011	locomotion	0.2	GO:0051960	regulation of nervous system development	0.354839	GO:0034728	nucleosome organization
			0.4	GO:0051899	membrane depolarization	0.441176	GO:0030334	regulation of cell migration	0.25	GO:0045765	regulation of angiogenesis	0.2	GO:0051969	regulation of transmission of nerve impulse	0.322581	GO:0000082	G1/S transition of mitotic cell cycle
			0.4	GO:0060333	interferon-gamma-mediated signaling pathway	0.441176	GO:0042060	wound healing	0.25	GO:0048468	cell development	0.2	GO:2000026	regulation of multicellular organismal development	0.322581	GO:0006333	chromatin assembly or disassembly
			0.366667	GO:0090072	positive regulation of sodium ion transport via voltage-gated sodium channel activity	0.441176	GO:0042330	taxis	0.25	GO:0048858	cell projection morphogenesis	0.15	GO:0000904	cell morphogenesis involved in differentiation	0.322581	GO:0007017	microtubule-based process
			0.333333	GO:0010243	response to organic nitrogen	0.441176	GO:0050778	positive regulation of immune response	0.25	GO:0048869	cellular developmental process	0.15	GO:0001505	regulation of neurotransmitter levels	0.322581	GO:0022008	neurogenesis
			0.333333	GO:0060627	regulation of vesicle-mediated transport	0.411765	GO:0002576	platelet degranulation	0.25	GO:0051270	regulation of cellular component movement	0.15	GO:0001822	kidney development	0.322581	GO:0030071	regulation of mitotic metaphase/anaphase transition
			0.3	GO:0007272	ensheathment of neurons	0.411765	GO:0002682	regulation of immune system process	0.25	GO:0051707	response to other organism	0.15	GO:0003001	generation of a signal involved in cell-cell signaling	0.322581	GO:0048709	oligodendrocyte differentiation
			0.3	GO:0008366	axon ensheathment	0.411765	GO:0006958	complement activation, classical pathway	0.25	GO:0055093	response to hyperoxia	0.15	GO:0003008	system process	0.322581	GO:0071174	mitotic cell cycle spindle checkpoint
			0.3	GO:0071346	cellular response to interferon-gamma	0.411765	GO:0010243	response to organic nitrogen	0.21875	GO:0001101	response to acid	0.15	GO:0006836	neurotransmitter transport	0.290323	GO:0007052	mitotic spindle organization
			0.266667	GO:0017157	regulation of exocytosis	0.411765	GO:0022603	regulation of anatomical structure morphogenesis	0.21875	GO:0002376	immune system process	0.15	GO:0007155	cell adhesion	0.290323	GO:0007093	mitotic cell cycle checkpoint
			0.266667	GO:0032989	cellular component morphogenesis	0.411765	GO:0040017	positive regulation of locomotion	0.21875	GO:0002504	antigen processing and presentation of peptide or polysaccharide antigen via MHC class II	0.15	GO:0007409	axonogenesis	0.290323	GO:0010001	glial cell differentiation
			0.266667	GO:0034341	response to interferon-gamma	0.411765	GO:0042221	response to chemical stimulus	0.21875	GO:0009605	response to external stimulus	0.15	GO:0008284	positive regulation of cell proliferation	0.290323	GO:0032201	telomere maintenance via semi-conservative replication
			0.266667	GO:0042552	myelination	0.411765	GO:0048731	system development	0.21875	GO:0009615	response to virus	0.15	GO:0009611	response to wounding	0.290323	GO:0045841	negative regulation of mitotic metaphase/anaphase transition
			0.233333	GO:0001508	regulation of action potential	0.411765	GO:0048870	cell motility	0.21875	GO:0010243	response to organic nitrogen	0.15	GO:0009653	anatomical structure morphogenesis	0.290323	GO:0048468	cell development
			0.233333	GO:0019228	regulation of action potential in neuron	0.411765	GO:0051674	localization of cell	0.21875	GO:0016477	cell migration	0.15	GO:0016064	immunoglobulin mediated immune response	0.290323	GO:0048699	generation of neurons
			0.233333	GO:0051592	response to calcium ion	0.411765	GO:0060326	cell chemotaxis	0.21875	GO:0030030	cell projection organization	0.15	GO:0019228	regulation of action potential in neuron	0.258065	GO:0000216	M/G1 transition of mitotic cell cycle
			0.233333	GO:0055082	cellular chemical homeostasis	0.411765	GO:0060333	interferon-gamma-mediated signaling pathway	0.21875	GO:0042221	response to chemical stimulus	0.15	GO:0019724	B cell mediated immunity	0.258065	GO:0006270	DNA-dependent DNA replication initiation
			0.2	GO:0006873	cellular ion homeostasis	0.382353	GO:0002455	humoral immune response mediated by circulating immunoglobulin	0.21875	GO:0043200	response to amino acid stimulus	0.15	GO:0022603	regulation of anatomical structure morphogenesis	0.258065	GO:0006312	mitotic recombination
			0.2	GO:0010975	regulation of neuron projection development	0.382353	GO:0002495	antigen processing and presentation of peptide antigen via MHC class II	0.21875	GO:0048545	response to steroid hormone stimulus	0.15	GO:0022610	biological adhesion	0.258065	GO:0006996	organelle organization
			0.166667	GO:0006821	chloride transport	0.382353	GO:0002685	regulation of leukocyte migration	0.21875	GO:0050900	leukocyte migration	0.15	GO:0023061	signal release	0.258065	GO:0007076	mitotic chromosome condensation
			0.166667	GO:0010970	microtubule-based transport	0.382353	GO:0009612	response to mechanical stimulus	0.21875	GO:0070482	response to oxygen levels	0.15	GO:0030030	cell projection organization	0.258065	GO:0007094	mitotic cell cycle spindle assembly checkpoint
			0.166667	GO:0048468	cell development	0.382353	GO:0019886	antigen processing and presentation of exogenous peptide antigen via MHC class II	0.21875	GO:0071345	cellular response to cytokine stimulus	0.15	GO:0030154	cell differentiation	0.258065	GO:0007346	regulation of mitotic cell cycle
			0.133333	GO:0006413	translational initiation	0.382353	GO:0030595	leukocyte chemotaxis	0.21875	GO:0071417	cellular response to organic nitrogen	0.15	GO:0030323	respiratory tube development	0.258065	GO:0021781	glial cell fate commitment
			0.133333	GO:0006415	translational termination	0.382353	GO:0040012	regulation of locomotion	0.21875	GO:0071418	cellular response to amine stimulus	0.15	GO:0030324	lung development	0.258065	GO:0045664	regulation of neuron differentiation
			0.133333	GO:0006614	SRP-dependent cotranslational protein targeting to membrane	0.382353	GO:0050920	regulation of chemotaxis	0.21875	GO:2000147	positive regulation of cell motility	0.15	GO:0031175	neuron projection development	0.258065	GO:0048015	phosphatidylinositol-mediated signaling
			0.133333	GO:0008088	axon cargo transport	0.382353	GO:0051272	positive regulation of cellular component movement	0.1875	GO:0006935	chemotaxis	0.15	GO:0034097	response to cytokine stimulus	0.258065	GO:0048017	inositol lipid-mediated signaling
			0.133333	GO:0015698	inorganic anion transport	0.382353	GO:0072358	cardiovascular system development	0.1875	GO:0006955	immune response	0.15	GO:0035239	tube morphogenesis	0.258065	GO:0071173	spindle assembly checkpoint
			0.133333	GO:0019080	viral genome expression	0.382353	GO:0072359	circulatory system development	0.1875	GO:0007596	blood coagulation	0.15	GO:0042127	regulation of cell proliferation	0.225806	GO:0000084	S phase of mitotic cell cycle
			0.133333	GO:0019083	viral transcription	0.382353	GO:0072376	protein activation cascade	0.1875	GO:0007599	hemostasis	0.15	GO:0042221	response to chemical stimulus	0.225806	GO:0000722	telomere maintenance via recombination
			0.133333	GO:0019725	cellular homeostasis	0.382353	GO:2000145	regulation of cell motility	0.1875	GO:0009612	response to mechanical stimulus	0.15	GO:0043066	negative regulation of apoptotic process	0.225806	GO:0001944	vasculature development
			0.133333	GO:0043241	protein complex disassembly	0.352941	GO:0001775	cell activation	0.1875	GO:0009888	tissue development	0.15	GO:0043069	negative regulation of programmed cell death	0.225806	GO:0007088	regulation of mitosis
			0.133333	GO:0043624	cellular protein complex disassembly	0.352941	GO:0007399	nervous system development	0.1875	GO:0030199	collagen fibril organization	0.15	GO:0043200	response to amino acid stimulus	0.225806	GO:0007155	cell adhesion
			0.133333	GO:0045047	protein targeting to ER	0.352941	GO:0030155	regulation of cell adhesion	0.1875	GO:0030335	positive regulation of cell migration	0.15	GO:0044057	regulation of system process	0.225806	GO:0022610	biological adhesion
			0.133333	GO:0060079	regulation of excitatory postsynaptic membrane potential	0.352941	GO:0030335	positive regulation of cell migration	0.1875	GO:0040017	positive regulation of locomotion	0.15	GO:0045595	regulation of cell differentiation	0.225806	GO:0030182	neuron differentiation
			0.133333	GO:0060314	regulation of ryanodine-sensitive calcium-release channel activity	0.352941	GO:0031960	response to corticosteroid stimulus	0.1875	GO:0042060	wound healing	0.15	GO:0045596	negative regulation of cell differentiation	0.225806	GO:0045839	negative regulation of mitosis
			0.133333	GO:0070972	protein localization in endoplasmic reticulum	0.352941	GO:0048468	cell development	0.1875	GO:0042330	taxis	0.15	GO:0045915	positive regulation of catecholamine metabolic process	0.225806	GO:0048812	neuron projection morphogenesis
			0.133333	GO:0072599	establishment of protein localization in endoplasmic reticulum	0.352941	GO:0048583	regulation of response to stimulus	0.1875	GO:0050817	coagulation	0.15	GO:0045964	positive regulation of dopamine metabolic process	0.225806	GO:0050767	regulation of neurogenesis
			0.1	GO:0002480	antigen processing and presentation of exogenous peptide antigen via MHC class I, TAP-independent	0.352941	GO:0051239	regulation of multicellular organismal process	0.1875	GO:0050878	regulation of body fluid levels	0.15	GO:0048666	neuron development	0.225806	GO:0050793	regulation of developmental process
			0.1	GO:0006414	translational elongation	0.352941	GO:0051270	regulation of cellular component movement	0.1875	GO:0051272	positive regulation of cellular component movement	0.15	GO:0048667	cell morphogenesis involved in neuron differentiation	0.225806	GO:0051093	negative regulation of developmental process
			0.1	GO:0006612	protein targeting to membrane	0.352941	GO:2000147	positive regulation of cell motility	0.15625	GO:0001525	angiogenesis	0.15	GO:0048712	negative regulation of astrocyte differentiation	0.225806	GO:0051320	S phase
			0.1	GO:0006613	cotranslational protein targeting to membrane	0.323529	GO:0001525	angiogenesis	0.15625	GO:0001822	kidney development	0.15	GO:0048812	neuron projection morphogenesis	0.225806	GO:0051783	regulation of nuclear division
			0.1	GO:0009263	deoxyribonucleotide biosynthetic process	0.323529	GO:0002764	immune response-regulating signaling pathway	0.15625	GO:0002237	response to molecule of bacterial origin	0.15	GO:0048869	cellular developmental process	0.225806	GO:0051784	negative regulation of nuclear division
			0.1	GO:0010001	glial cell differentiation	0.323529	GO:0007275	multicellular organismal development	0.15625	GO:0006950	response to stress	0.15	GO:0050890	cognition	0.193548	GO:0001568	blood vessel development
			0.1	GO:0014075	response to amine stimulus	0.323529	GO:0009653	anatomical structure morphogenesis	0.15625	GO:0006954	inflammatory response	0.15	GO:0051239	regulation of multicellular organismal process	0.193548	GO:0006281	DNA repair
			0.1	GO:0019058	viral infectious cycle	0.323529	GO:0014075	response to amine stimulus	0.15625	GO:0007272	ensheathment of neurons	0.15	GO:0060541	respiratory system development	0.193548	GO:0006974	response to DNA damage stimulus
			0.1	GO:0022411	cellular component disassembly	0.323529	GO:0042742	defense response to bacterium	0.15625	GO:0007417	central nervous system development	0.15	GO:0072001	renal system development	0.193548	GO:0014013	regulation of gliogenesis
			0.1	GO:0023052	signaling	0.323529	GO:0048514	blood vessel morphogenesis	0.15625	GO:0007568	aging	0.1	GO:0000902	cell morphogenesis	0.193548	GO:0030198	extracellular matrix organization
			0.1	GO:0030001	metal ion transport	0.323529	GO:0048584	positive regulation of response to stimulus	0.15625	GO:0008366	axon ensheathment	0.1	GO:0001838	embryonic epithelial tube formation	0.193548	GO:0030261	chromosome condensation
			0.1	GO:0030168	platelet activation	0.323529	GO:0048856	anatomical structure development	0.15625	GO:0030155	regulation of cell adhesion	0.1	GO:0002250	adaptive immune response	0.193548	GO:0043062	extracellular structure organization
			0.1	GO:0030705	cytoskeleton-dependent intracellular transport	0.323529	GO:0050793	regulation of developmental process	0.15625	GO:0030168	platelet activation	0.1	GO:0002252	immune effector process	0.193548	GO:0045665	negative regulation of neuron differentiation
			0.1	GO:0031344	regulation of cell projection organization	0.323529	GO:0050921	positive regulation of chemotaxis	0.15625	GO:0032355	response to estradiol stimulus	0.1	GO:0002376	immune system process	0.193548	GO:0048731	system development
			0.1	GO:0031646	positive regulation of neurological system process	0.323529	GO:0051384	response to glucocorticoid stimulus	0.15625	GO:0032496	response to lipopolysaccharide	0.1	GO:0002443	leukocyte mediated immunity	0.193548	GO:0051988	regulation of attachment of spindle microtubules to kinetochore
			0.1	GO:0032984	macromolecular complex disassembly	0.323529	GO:0055093	response to hyperoxia	0.15625	GO:0042063	gliogenesis	0.1	GO:0002449	lymphocyte mediated immunity	0.193548	GO:0060284	regulation of cell development
			0.1	GO:0034623	cellular macromolecular complex disassembly	0.323529	GO:0070482	response to oxygen levels	0.15625	GO:0042552	myelination	0.1	GO:0002460	adaptive immune response based on somatic recombination of immune receptors built from immunoglobulin superfamily domains	0.193548	GO:0071842	cellular component organization at cellular level
			0.1	GO:0042063	gliogenesis	0.294118	GO:0000904	cell morphogenesis involved in differentiation	0.15625	GO:0045087	innate immune response	0.1	GO:0002682	regulation of immune system process	0.193548	GO:2000026	regulation of multicellular organismal development
			0.1	GO:0048709	oligodendrocyte differentiation	0.294118	GO:0002544	chronic inflammatory response	0.15625	GO:0050793	regulation of developmental process	0.1	GO:0002684	positive regulation of immune system process	0.16129	GO:0002504	antigen processing and presentation of peptide or polysaccharide antigen via MHC class II
			0.1	GO:0050805	negative regulation of synaptic transmission	0.294118	GO:0002688	regulation of leukocyte chemotaxis	0.15625	GO:0070887	cellular response to chemical stimulus	0.1	GO:0006887	exocytosis	0.16129	GO:0006297	nucleotide-excision repair, DNA gap filling
			0.1	GO:0050806	positive regulation of synaptic transmission	0.294118	GO:0002757	immune response-activating signal transduction	0.15625	GO:0071310	cellular response to organic substance	0.1	GO:0006955	immune response	0.16129	GO:0006310	DNA recombination
			0.1	GO:0051049	regulation of transport	0.294118	GO:0007162	negative regulation of cell adhesion	0.125	GO:0001666	response to hypoxia	0.1	GO:0006956	complement activation	0.16129	GO:0006338	chromatin remodeling
			0.1	GO:0051823	regulation of synapse structural plasticity	0.294118	GO:0019221	cytokine-mediated signaling pathway	0.125	GO:0001775	cell activation	0.1	GO:0006959	humoral immune response	0.16129	GO:0007275	multicellular organismal development
			0.1	GO:0051971	positive regulation of transmission of nerve impulse	0.294118	GO:0031099	regeneration	0.125	GO:0002495	antigen processing and presentation of peptide antigen via MHC class II	0.1	GO:0007214	gamma-aminobutyric acid signaling pathway	0.16129	GO:0010833	telomere maintenance via telomere lengthening
			0.1	GO:0071417	cellular response to organic nitrogen	0.294118	GO:0031294	lymphocyte costimulation	0.125	GO:0003008	system process	0.1	GO:0007219	Notch signaling pathway	0.16129	GO:0010948	negative regulation of cell cycle process
			0.1	GO:0071418	cellular response to amine stimulus	0.294118	GO:0031295	T cell costimulation	0.125	GO:0006928	cellular component movement	0.1	GO:0007272	ensheathment of neurons	0.16129	GO:0030154	cell differentiation
			0.1	GO:0071845	cellular component disassembly at cellular level	0.294118	GO:0042063	gliogenesis	0.125	GO:0007162	negative regulation of cell adhesion	0.1	GO:0007610	behavior	0.16129	GO:0030199	collagen fibril organization
			0.1	GO:0072594	establishment of protein localization to organelle	0.294118	GO:0050870	positive regulation of T cell activation	0.125	GO:0010035	response to inorganic substance	0.1	GO:0007611	learning or memory	0.16129	GO:0031145	anaphase-promoting complex-dependent proteasomal ubiquitin-dependent protein catabolic process
			0.0666667	GO:0000184	nuclear-transcribed mRNA catabolic process, nonsense-mediated decay	0.294118	GO:0071222	cellular response to lipopolysaccharide	0.125	GO:0014075	response to amine stimulus	0.1	GO:0008366	axon ensheathment	0.16129	GO:0048666	neuron development
			0.0666667	GO:0002495	antigen processing and presentation of peptide antigen via MHC class II	0.294118	GO:0071229	cellular response to acid	0.125	GO:0016064	immunoglobulin mediated immune response	0.1	GO:0009719	response to endogenous stimulus	0.16129	GO:0048856	anatomical structure development
			0.0666667	GO:0006820	anion transport	0.294118	GO:2000026	regulation of multicellular organismal development	0.125	GO:0019228	regulation of action potential in neuron	0.1	GO:0014075	response to amine stimulus	0.16129	GO:0051383	kinetochore organization
			0.0666667	GO:0007154	cell communication	0.264706	GO:0002768	immune response-regulating cell surface receptor signaling pathway	0.125	GO:0019886	antigen processing and presentation of exogenous peptide antigen via MHC class II	0.1	GO:0016477	cell migration	0.16129	GO:0071841	cellular component organization or biogenesis at cellular level
			0.0666667	GO:0014003	oligodendrocyte development	0.264706	GO:0006909	phagocytosis	0.125	GO:0022603	regulation of anatomical structure morphogenesis	0.1	GO:0019221	cytokine-mediated signaling pathway	0.16129	GO:0072358	cardiovascular system development
			0.0666667	GO:0015800	acidic amino acid transport	0.264706	GO:0010035	response to inorganic substance	0.125	GO:0032101	regulation of response to external stimulus	0.1	GO:0019827	stem cell maintenance	0.16129	GO:0072359	circulatory system development
			0.0666667	GO:0016081	synaptic vesicle docking involved in exocytosis	0.264706	GO:0016525	negative regulation of angiogenesis	0.125	GO:0032570	response to progesterone stimulus	0.1	GO:0021778	oligodendrocyte cell fate specification	0.129032	GO:0000723	telomere maintenance
			0.0666667	GO:0017156	calcium ion-dependent exocytosis	0.264706	GO:0022008	neurogenesis	0.125	GO:0043627	response to estrogen stimulus	0.1	GO:0021780	glial cell fate specification	0.129032	GO:0000904	cell morphogenesis involved in differentiation
			0.0666667	GO:0019886	antigen processing and presentation of exogenous peptide antigen via MHC class II	0.264706	GO:0030168	platelet activation	0.125	GO:0048583	regulation of response to stimulus	0.1	GO:0021781	glial cell fate commitment	0.129032	GO:0001101	response to acid
			0.0666667	GO:0022010	central nervous system myelination	0.264706	GO:0030182	neuron differentiation	0.125	GO:0048584	positive regulation of response to stimulus	0.1	GO:0030168	platelet activation	0.129032	GO:0001501	skeletal system development
			0.0666667	GO:0022415	viral reproductive process	0.264706	GO:0031175	neuron projection development	0.125	GO:0048870	cell motility	0.1	GO:0030199	collagen fibril organization	0.129032	GO:0007409	axonogenesis
			0.0666667	GO:0030224	monocyte differentiation	0.264706	GO:0032103	positive regulation of response to external stimulus	0.125	GO:0051239	regulation of multicellular organismal process	0.1	GO:0030334	regulation of cell migration	0.129032	GO:0009653	anatomical structure morphogenesis
			0.0666667	GO:0031111	negative regulation of microtubule polymerization or depolymerization	0.264706	GO:0032940	secretion by cell	0.125	GO:0051674	localization of cell	0.1	GO:0030595	leukocyte chemotaxis	0.129032	GO:0009887	organ morphogenesis
			0.0666667	GO:0032291	axon ensheathment in central nervous system	0.264706	GO:0032964	collagen biosynthetic process	0.125	GO:0051704	multi-organism process	0.1	GO:0032101	regulation of response to external stimulus	0.129032	GO:0014014	negative regulation of gliogenesis
			0.0666667	GO:0034340	response to type I interferon	0.264706	GO:0042127	regulation of cell proliferation	0.125	GO:0060326	cell chemotaxis	0.1	GO:0032501	multicellular organismal process	0.129032	GO:0021529	spinal cord oligodendrocyte cell differentiation
			0.0666667	GO:0042274	ribosomal small subunit biogenesis	0.264706	GO:0048812	neuron projection morphogenesis	0.125	GO:0060541	respiratory system development	0.1	GO:0032989	cellular component morphogenesis	0.129032	GO:0021530	spinal cord oligodendrocyte cell fate specification
			0.0666667	GO:0043090	amino acid import	0.264706	GO:0051704	multi-organism process	0.125	GO:2000026	regulation of multicellular organismal development	0.1	GO:0032990	cell part morphogenesis	0.129032	GO:0022603	regulation of anatomical structure morphogenesis
			0.0666667	GO:0043092	L-amino acid import	0.264706	GO:0065008	regulation of biological quality	0.09375	GO:0001505	regulation of neurotransmitter levels	0.1	GO:0034340	response to type I interferon	0.129032	GO:0032200	telomere organization
			0.0666667	GO:0048169	regulation of long-term neuronal synaptic plasticity	0.264706	GO:0070887	cellular response to chemical stimulus	0.09375	GO:0001508	regulation of action potential	0.1	GO:0035019	somatic stem cell maintenance	0.129032	GO:0034340	response to type I interferon
			0.0666667	GO:0060337	type I interferon-mediated signaling pathway	0.264706	GO:0071216	cellular response to biotic stimulus	0.09375	GO:0002250	adaptive immune response	0.1	GO:0035148	tube formation	0.129032	GO:0034341	response to interferon-gamma
			0.0666667	GO:0065008	regulation of biological quality	0.264706	GO:0071219	cellular response to molecule of bacterial origin	0.09375	GO:0002252	immune effector process	0.1	GO:0040011	locomotion	0.129032	GO:0045595	regulation of cell differentiation
			0.0666667	GO:0071229	cellular response to acid	0.264706	GO:0071345	cellular response to cytokine stimulus	0.09375	GO:0002253	activation of immune response	0.1	GO:0042391	regulation of membrane potential	0.129032	GO:0045685	regulation of glial cell differentiation
			0.0666667	GO:0071357	cellular response to type I interferon	0.235294	GO:0002429	immune response-activating cell surface receptor signaling pathway	0.09375	GO:0002443	leukocyte mediated immunity	0.1	GO:0042552	myelination	0.129032	GO:0045686	negative regulation of glial cell differentiation
			0.0333333	GO:0000956	nuclear-transcribed mRNA catabolic process	0.235294	GO:0002687	positive regulation of leukocyte migration	0.09375	GO:0002449	lymphocyte mediated immunity	0.1	GO:0045087	innate immune response	0.129032	GO:0048514	blood vessel morphogenesis
			0.0333333	GO:0001101	response to acid	0.235294	GO:0007568	aging	0.09375	GO:0002460	adaptive immune response based on somatic recombination of immune receptors built from immunoglobulin superfamily domains	0.1	GO:0045664	regulation of neuron differentiation	0.129032	GO:0048667	cell morphogenesis involved in neuron differentiation
			0.0333333	GO:0001504	neurotransmitter uptake	0.235294	GO:0007596	blood coagulation	0.09375	GO:0002576	platelet degranulation	0.1	GO:0045665	negative regulation of neuron differentiation	0.129032	GO:0048713	regulation of oligodendrocyte differentiation
			0.0333333	GO:0001766	membrane raft polarization	0.235294	GO:0007599	hemostasis	0.09375	GO:0002682	regulation of immune system process	0.1	GO:0046903	secretion	0.129032	GO:0048858	cell projection morphogenesis
			0.0333333	GO:0001915	negative regulation of T cell mediated cytotoxicity	0.235294	GO:0008360	regulation of cell shape	0.09375	GO:0002684	positive regulation of immune system process	0.1	GO:0048488	synaptic vesicle endocytosis	0.129032	GO:0048869	cellular developmental process
			0.0333333	GO:0002237	response to molecule of bacterial origin	0.235294	GO:0014070	response to organic cyclic compound	0.09375	GO:0002768	immune response-regulating cell surface receptor signaling pathway	0.1	GO:0048514	blood vessel morphogenesis	0.129032	GO:0051960	regulation of nervous system development
			0.0333333	GO:0002246	wound healing involved in inflammatory response	0.235294	GO:0030593	neutrophil chemotaxis	0.09375	GO:0006836	neurotransmitter transport	0.1	GO:0048545	response to steroid hormone stimulus	0.129032	GO:0071229	cellular response to acid
			0.0333333	GO:0002250	adaptive immune response	0.235294	GO:0032502	developmental process	0.09375	GO:0006959	humoral immune response	0.1	GO:0048583	regulation of response to stimulus	0.129032	GO:0071346	cellular response to interferon-gamma
			0.0333333	GO:0002252	immune effector process	0.235294	GO:0033628	regulation of cell adhesion mediated by integrin	0.09375	GO:0007267	cell-cell signaling	0.1	GO:0048584	positive regulation of response to stimulus	0.0967742	GO:0000079	regulation of cyclin-dependent protein kinase activity
			0.0333333	GO:0002253	activation of immune response	0.235294	GO:0045766	positive regulation of angiogenesis	0.09375	GO:0007268	synaptic transmission	0.1	GO:0048729	tissue morphogenesis	0.0967742	GO:0000089	mitotic metaphase
			0.0333333	GO:0002376	immune system process	0.235294	GO:0048545	response to steroid hormone stimulus	0.09375	GO:0007269	neurotransmitter secretion	0.1	GO:0048858	cell projection morphogenesis	0.0967742	GO:0000902	cell morphogenesis
			0.0333333	GO:0002429	immune response-activating cell surface receptor signaling pathway	0.235294	GO:0048585	negative regulation of response to stimulus	0.09375	GO:0007411	axon guidance	0.1	GO:0048864	stem cell development	0.0967742	GO:0006415	translational termination
			0.0333333	GO:0002443	leukocyte mediated immunity	0.235294	GO:0048666	neuron development	0.09375	GO:0008347	glial cell migration	0.1	GO:0048870	cell motility	0.0967742	GO:0010389	regulation of G2/M transition of mitotic cell cycle
			0.0333333	GO:0002449	lymphocyte mediated immunity	0.235294	GO:0048667	cell morphogenesis involved in neuron differentiation	0.09375	GO:0009266	response to temperature stimulus	0.1	GO:0050806	positive regulation of synaptic transmission	0.0967742	GO:0016043	cellular component organization
			0.0333333	GO:0002455	humoral immune response mediated by circulating immunoglobulin	0.235294	GO:0050730	regulation of peptidyl-tyrosine phosphorylation	0.09375	GO:0009617	response to bacterium	0.1	GO:0050900	leukocyte migration	0.0967742	GO:0019080	viral genome expression
			0.0333333	GO:0002460	adaptive immune response based on somatic recombination of immune receptors built from immunoglobulin superfamily domains	0.235294	GO:0050817	coagulation	0.09375	GO:0009719	response to endogenous stimulus	0.1	GO:0050920	regulation of chemotaxis	0.0967742	GO:0019083	viral transcription
			0.0333333	GO:0002474	antigen processing and presentation of peptide antigen via MHC class I	0.235294	GO:0050865	regulation of cell activation	0.09375	GO:0014003	oligodendrocyte development	0.1	GO:0051050	positive regulation of transport	0.0967742	GO:0021782	glial cell development
			0.0333333	GO:0002478	antigen processing and presentation of exogenous peptide antigen	0.235294	GO:0050867	positive regulation of cell activation	0.09375	GO:0014013	regulation of gliogenesis	0.1	GO:0051674	localization of cell	0.0967742	GO:0030030	cell projection organization
			0.0333333	GO:0002479	antigen processing and presentation of exogenous peptide antigen via MHC class I, TAP-dependent	0.235294	GO:0071230	cellular response to amino acid stimulus	0.09375	GO:0014047	glutamate secretion	0.1	GO:0060284	regulation of cell development	0.0967742	GO:0031175	neuron projection development
			0.0333333	GO:0002682	regulation of immune system process	0.205882	GO:0000302	response to reactive oxygen species	0.09375	GO:0014910	regulation of smooth muscle cell migration	0.1	GO:0060326	cell chemotaxis	0.0967742	GO:0031397	negative regulation of protein ubiquitination
			0.0333333	GO:0002683	negative regulation of immune system process	0.205882	GO:0001666	response to hypoxia	0.09375	GO:0016525	negative regulation of angiogenesis	0.1	GO:0060337	type I interferon-mediated signaling pathway	0.0967742	GO:0032989	cellular component morphogenesis
			0.0333333	GO:0002684	positive regulation of immune system process	0.205882	GO:0001817	regulation of cytokine production	0.09375	GO:0019226	transmission of nerve impulse	0.1	GO:0060548	negative regulation of cell death	0.0967742	GO:0032990	cell part morphogenesis
			0.0333333	GO:0002685	regulation of leukocyte migration	0.205882	GO:0002274	myeloid leukocyte activation	0.09375	GO:0019724	B cell mediated immunity	0.1	GO:0060562	epithelial tube morphogenesis	0.0967742	GO:0034508	centromere complex assembly
			0.0333333	GO:0002686	negative regulation of leukocyte migration	0.205882	GO:0002690	positive regulation of leukocyte chemotaxis	0.09375	GO:0030593	neutrophil chemotaxis	0.1	GO:0060627	regulation of vesicle-mediated transport	0.0967742	GO:0035295	tube development
			0.0333333	GO:0002688	regulation of leukocyte chemotaxis	0.205882	GO:0002694	regulation of leukocyte activation	0.09375	GO:0031099	regeneration	0.1	GO:0071357	cellular response to type I interferon	0.0967742	GO:0043200	response to amino acid stimulus
			0.0333333	GO:0002689	negative regulation of leukocyte chemotaxis	0.205882	GO:0007409	axonogenesis	0.09375	GO:0032501	multicellular organismal process	0.1	GO:0072070	loop of Henle development	0.0967742	GO:0048706	embryonic skeletal system development
			0.0333333	GO:0002694	regulation of leukocyte activation	0.205882	GO:0009719	response to endogenous stimulus	0.09375	GO:0032835	glomerulus development	0.1	GO:0072175	epithelial tube formation	0.0967742	GO:0048710	regulation of astrocyte differentiation
			0.0333333	GO:0002696	positive regulation of leukocyte activation	0.205882	GO:0009888	tissue development	0.09375	GO:0032879	regulation of localization	0.05	GO:0000302	response to reactive oxygen species	0.0967742	GO:0051323	metaphase
			0.0333333	GO:0002757	immune response-activating signal transduction	0.205882	GO:0018149	peptide cross-linking	0.09375	GO:0032964	collagen biosynthetic process	0.05	GO:0001504	neurotransmitter uptake	0.0967742	GO:0051436	negative regulation of ubiquitin-protein ligase activity involved in mitotic cell cycle
			0.0333333	GO:0002764	immune response-regulating signaling pathway	0.205882	GO:0030030	cell projection organization	0.09375	GO:0035637	multicellular organismal signaling	0.05	GO:0001655	urogenital system development	0.0967742	GO:0060337	type I interferon-mediated signaling pathway
			0.0333333	GO:0002768	immune response-regulating cell surface receptor signaling pathway	0.205882	GO:0032570	response to progesterone stimulus	0.09375	GO:0042391	regulation of membrane potential	0.05	GO:0001656	metanephros development	0.0967742	GO:0071230	cellular response to amino acid stimulus
			0.0333333	GO:0006401	RNA catabolic process	0.205882	GO:0032989	cellular component morphogenesis	0.09375	GO:0042493	response to drug	0.05	GO:0001738	morphogenesis of a polarized epithelium	0.0967742	GO:0071276	cellular response to cadmium ion
			0.0333333	GO:0006402	mRNA catabolic process	0.205882	GO:0048660	regulation of smooth muscle cell proliferation	0.09375	GO:0044259	multicellular organismal macromolecule metabolic process	0.05	GO:0001796	regulation of type IIa hypersensitivity	0.0967742	GO:0071277	cellular response to calcium ion
			0.0333333	GO:0006412	translation	0.205882	GO:0048699	generation of neurons	0.09375	GO:0045428	regulation of nitric oxide biosynthetic process	0.05	GO:0001798	positive regulation of type IIa hypersensitivity	0.0967742	GO:0071357	cellular response to type I interferon
			0.0333333	GO:0006605	protein targeting	0.205882	GO:0048771	tissue remodeling	0.09375	GO:0045766	positive regulation of angiogenesis	0.05	GO:0001843	neural tube closure	0.0967742	GO:0071840	cellular component organization or biogenesis
			0.0333333	GO:0006826	iron ion transport	0.205882	GO:0048858	cell projection morphogenesis	0.09375	GO:0048488	synaptic vesicle endocytosis	0.05	GO:0002009	morphogenesis of an epithelium	0.0967742	GO:0090068	positive regulation of cell cycle process
			0.0333333	GO:0006886	intracellular protein transport	0.205882	GO:0050727	regulation of inflammatory response	0.09375	GO:0048489	synaptic vesicle transport	0.05	GO:0002053	positive regulation of mesenchymal cell proliferation	0.0645161	GO:0000083	regulation of transcription involved in G1/S phase of mitotic cell cycle
			0.0333333	GO:0006935	chemotaxis	0.205882	GO:0050732	negative regulation of peptidyl-tyrosine phosphorylation	0.09375	GO:0048513	organ development	0.05	GO:0002237	response to molecule of bacterial origin	0.0645161	GO:0000085	G2 phase of mitotic cell cycle
			0.0333333	GO:0006952	defense response	0.205882	GO:0050795	regulation of behavior	0.09375	GO:0048585	negative regulation of response to stimulus	0.05	GO:0002253	activation of immune response	0.0645161	GO:0000910	cytokinesis
			0.0333333	GO:0006954	inflammatory response	0.205882	GO:0050851	antigen receptor-mediated signaling pathway	0.09375	GO:0048709	oligodendrocyte differentiation	0.05	GO:0002274	myeloid leukocyte activation	0.0645161	GO:0001656	metanephros development
			0.0333333	GO:0006955	immune response	0.205882	GO:0050863	regulation of T cell activation	0.09375	GO:0050730	regulation of peptidyl-tyrosine phosphorylation	0.05	GO:0002282	microglial cell activation involved in immune response	0.0645161	GO:0001838	embryonic epithelial tube formation
			0.0333333	GO:0006956	complement activation	0.205882	GO:0051094	positive regulation of developmental process	0.09375	GO:0050776	regulation of immune response	0.05	GO:0002429	immune response-activating cell surface receptor signaling pathway	0.0645161	GO:0002495	antigen processing and presentation of peptide antigen via MHC class II
			0.0333333	GO:0006958	complement activation, classical pathway	0.205882	GO:0051249	regulation of lymphocyte activation	0.09375	GO:0050778	positive regulation of immune response	0.05	GO:0002431	Fc receptor mediated stimulatory signaling pathway	0.0645161	GO:0006302	double-strand break repair
			0.0333333	GO:0006959	humoral immune response	0.205882	GO:0051251	positive regulation of lymphocyte activation	0.09375	GO:0050804	regulation of synaptic transmission	0.05	GO:0002455	humoral immune response mediated by circulating immunoglobulin	0.0645161	GO:0006364	rRNA processing
			0.0333333	GO:0007026	negative regulation of microtubule depolymerization	0.205882	GO:0060337	type I interferon-mediated signaling pathway	0.09375	GO:0050865	regulation of cell activation	0.05	GO:0002507	tolerance induction	0.0645161	GO:0006412	translation
			0.0333333	GO:0007417	central nervous system development	0.205882	GO:0071357	cellular response to type I interferon	0.09375	GO:0050877	neurological system process	0.05	GO:0002576	platelet degranulation	0.0645161	GO:0006414	translational elongation
			0.0333333	GO:0009265	2'-deoxyribonucleotide biosynthetic process	0.176471	GO:0000902	cell morphogenesis	0.09375	GO:0050920	regulation of chemotaxis	0.05	GO:0002685	regulation of leukocyte migration	0.0645161	GO:0006928	cellular component movement
			0.0333333	GO:0009607	response to biotic stimulus	0.176471	GO:0001501	skeletal system development	0.09375	GO:0051969	regulation of transmission of nerve impulse	0.05	GO:0002687	positive regulation of leukocyte migration	0.0645161	GO:0006952	defense response
			0.0333333	GO:0009611	response to wounding	0.176471	GO:0002696	positive regulation of leukocyte activation	0.09375	GO:0055082	cellular chemical homeostasis	0.05	GO:0002688	regulation of leukocyte chemotaxis	0.0645161	GO:0006958	complement activation, classical pathway
			0.0333333	GO:0009615	response to virus	0.176471	GO:0006887	exocytosis	0.09375	GO:0060236	regulation of mitotic spindle organization	0.05	GO:0002690	positive regulation of leukocyte chemotaxis	0.0645161	GO:0007091	mitotic metaphase/anaphase transition
			0.0333333	GO:0009617	response to bacterium	0.176471	GO:0010038	response to metal ion	0.09375	GO:0070208	protein heterotrimerization	0.05	GO:0002694	regulation of leukocyte activation	0.0645161	GO:0007568	aging
			0.0333333	GO:0009914	hormone transport	0.176471	GO:0010574	regulation of vascular endothelial growth factor production	0.09375	GO:0071219	cellular response to molecule of bacterial origin	0.05	GO:0002696	positive regulation of leukocyte activation	0.0645161	GO:0008608	attachment of spindle microtubules to kinetochore
			0.0333333	GO:0015682	ferric iron transport	0.176471	GO:0019228	regulation of action potential in neuron	0.09375	GO:0071222	cellular response to lipopolysaccharide	0.05	GO:0002757	immune response-activating signal transduction	0.0645161	GO:0009263	deoxyribonucleotide biosynthetic process
			0.0333333	GO:0015813	L-glutamate transport	0.176471	GO:0030154	cell differentiation	0.09375	GO:0072001	renal system development	0.05	GO:0002764	immune response-regulating signaling pathway	0.0645161	GO:0009888	tissue development
			0.0333333	GO:0015988	energy coupled proton transport, against electrochemical gradient	0.176471	GO:0032501	multicellular organismal process	0.09375	GO:0072012	glomerulus vasculature development	0.05	GO:0002768	immune response-regulating cell surface receptor signaling pathway	0.0645161	GO:0010639	negative regulation of organelle organization
			0.0333333	GO:0015991	ATP hydrolysis coupled proton transport	0.176471	GO:0032963	collagen metabolic process	0.09375	GO:0072239	metanephric glomerulus vasculature development	0.05	GO:0002886	regulation of myeloid leukocyte mediated immunity	0.0645161	GO:0010720	positive regulation of cell development
			0.0333333	GO:0016064	immunoglobulin mediated immune response	0.176471	GO:0032990	cell part morphogenesis	0.0625	GO:0000075	cell cycle checkpoint	0.05	GO:0002888	positive regulation of myeloid leukocyte mediated immunity	0.0645161	GO:0010721	negative regulation of cell development
			0.0333333	GO:0016188	synaptic vesicle maturation	0.176471	GO:0034340	response to type I interferon	0.0625	GO:0000087	M phase of mitotic cell cycle	0.05	GO:0002892	regulation of type II hypersensitivity	0.0645161	GO:0010812	negative regulation of cell-substrate adhesion
			0.0333333	GO:0019724	B cell mediated immunity	0.176471	GO:0045059	positive thymic T cell selection	0.0625	GO:0000236	mitotic prometaphase	0.05	GO:0002894	positive regulation of type II hypersensitivity	0.0645161	GO:0014003	oligodendrocyte development
			0.0333333	GO:0019882	antigen processing and presentation	0.176471	GO:0045730	respiratory burst	0.0625	GO:0000278	mitotic cell cycle	0.05	GO:0003094	glomerular filtration	0.0645161	GO:0014015	positive regulation of gliogenesis
			0.0333333	GO:0019884	antigen processing and presentation of exogenous antigen	0.176471	GO:0048513	organ development	0.0625	GO:0000279	M phase	0.05	GO:0006119	oxidative phosphorylation	0.0645161	GO:0016072	rRNA metabolic process
			0.0333333	GO:0021675	nerve development	0.176471	GO:0048520	positive regulation of behavior	0.0625	GO:0000280	nuclear division	0.05	GO:0006120	mitochondrial electron transport, NADH to ubiquinone	0.0645161	GO:0016331	morphogenesis of embryonic epithelium
			0.0333333	GO:0021782	glial cell development	0.176471	GO:0050878	regulation of body fluid levels	0.0625	GO:0000302	response to reactive oxygen species	0.05	GO:0006821	chloride transport	0.0645161	GO:0019886	antigen processing and presentation of exogenous peptide antigen via MHC class II
			0.0333333	GO:0030198	extracellular matrix organization	0.176471	GO:0051128	regulation of cellular component organization	0.0625	GO:0001501	skeletal system development	0.05	GO:0006928	cellular component movement	0.0645161	GO:0021778	oligodendrocyte cell fate specification
			0.0333333	GO:0030199	collagen fibril organization	0.176471	GO:0061041	regulation of wound healing	0.0625	GO:0001504	neurotransmitter uptake	0.05	GO:0006935	chemotaxis	0.0645161	GO:0021780	glial cell fate specification
			0.0333333	GO:0030334	regulation of cell migration	0.176471	GO:0070372	regulation of ERK1 and ERK2 cascade	0.0625	GO:0001817	regulation of cytokine production	0.05	GO:0006954	inflammatory response	0.0645161	GO:0021953	central nervous system neuron differentiation
			0.0333333	GO:0030534	adult behavior	0.176471	GO:0071418	cellular response to amine stimulus	0.0625	GO:0002429	immune response-activating cell surface receptor signaling pathway	0.05	GO:0006958	complement activation, classical pathway	0.0645161	GO:0022613	ribonucleoprotein complex biogenesis
			0.0333333	GO:0030595	leukocyte chemotaxis	0.147059	GO:0001503	ossification	0.0625	GO:0002455	humoral immune response mediated by circulating immunoglobulin	0.05	GO:0007160	cell-matrix adhesion	0.0645161	GO:0030111	regulation of Wnt receptor signaling pathway
			0.0333333	GO:0031102	neuron projection regeneration	0.147059	GO:0002683	negative regulation of immune system process	0.0625	GO:0002520	immune system development	0.05	GO:0007263	nitric oxide mediated signal transduction	0.0645161	GO:0031102	neuron projection regeneration
			0.0333333	GO:0031114	regulation of microtubule depolymerization	0.147059	GO:0006879	cellular iron ion homeostasis	0.0625	GO:0002521	leukocyte differentiation	0.05	GO:0007568	aging	0.0645161	GO:0031400	negative regulation of protein modification process
			0.0333333	GO:0031294	lymphocyte costimulation	0.147059	GO:0006957	complement activation, alternative pathway	0.0625	GO:0002544	chronic inflammatory response	0.05	GO:0007584	response to nutrient	0.0645161	GO:0031960	response to corticosteroid stimulus
			0.0333333	GO:0031295	T cell costimulation	0.147059	GO:0008284	positive regulation of cell proliferation	0.0625	GO:0002675	positive regulation of acute inflammatory response	0.05	GO:0007596	blood coagulation	0.0645161	GO:0032467	positive regulation of cytokinesis
			0.0333333	GO:0031345	negative regulation of cell projection organization	0.147059	GO:0010466	negative regulation of peptidase activity	0.0625	GO:0002683	negative regulation of immune system process	0.05	GO:0007599	hemostasis	0.0645161	GO:0032502	developmental process
			0.0333333	GO:0031580	membrane raft distribution	0.147059	GO:0016337	cell-cell adhesion	0.0625	GO:0002685	regulation of leukocyte migration	0.05	GO:0007612	learning	0.0645161	GO:0032886	regulation of microtubule-based process
			0.0333333	GO:0031645	negative regulation of neurological system process	0.147059	GO:0042493	response to drug	0.0625	GO:0002690	positive regulation of leukocyte chemotaxis	0.05	GO:0007626	locomotory behavior	0.0645161	GO:0032964	collagen biosynthetic process
			0.0333333	GO:0032101	regulation of response to external stimulus	0.147059	GO:0045321	leukocyte activation	0.0625	GO:0002694	regulation of leukocyte activation	0.05	GO:0008347	glial cell migration	0.0645161	GO:0033043	regulation of organelle organization
			0.0333333	GO:0032103	positive regulation of response to external stimulus	0.147059	GO:0046903	secretion	0.0625	GO:0003001	generation of a signal involved in cell-cell signaling	0.05	GO:0009124	nucleoside monophosphate biosynthetic process	0.0645161	GO:0033205	cell cycle cytokinesis
			0.0333333	GO:0032496	response to lipopolysaccharide	0.147059	GO:0048646	anatomical structure formation involved in morphogenesis	0.0625	GO:0006260	DNA replication	0.05	GO:0009605	response to external stimulus	0.0645161	GO:0034097	response to cytokine stimulus
			0.0333333	GO:0033124	regulation of GTP catabolic process	0.147059	GO:0048869	cellular developmental process	0.0625	GO:0006693	prostaglandin metabolic process	0.05	GO:0009612	response to mechanical stimulus	0.0645161	GO:0034621	cellular macromolecular complex subunit organization
			0.0333333	GO:0033365	protein localization to organelle	0.147059	GO:0050852	T cell receptor signaling pathway	0.0625	GO:0006873	cellular ion homeostasis	0.05	GO:0009888	tissue development	0.0645161	GO:0034622	cellular macromolecular complex assembly
			0.0333333	GO:0033572	transferrin transport	0.147059	GO:0050896	response to stimulus	0.0625	GO:0006909	phagocytosis	0.05	GO:0009967	positive regulation of signal transduction	0.0645161	GO:0035019	somatic stem cell maintenance
			0.0333333	GO:0034097	response to cytokine stimulus	0.147059	GO:0055072	iron ion homeostasis	0.0625	GO:0006916	anti-apoptosis	0.05	GO:0009991	response to extracellular stimulus	0.0645161	GO:0035148	tube formation
			0.0333333	GO:0040012	regulation of locomotion	0.147059	GO:0060548	negative regulation of cell death	0.0625	GO:0006956	complement activation	0.05	GO:0010035	response to inorganic substance	0.0645161	GO:0042127	regulation of cell proliferation
			0.0333333	GO:0042330	taxis	0.147059	GO:0071310	cellular response to organic substance	0.0625	GO:0006958	complement activation, classical pathway	0.05	GO:0010212	response to ionizing radiation	0.0645161	GO:0042254	ribosome biogenesis
			0.0333333	GO:0042493	response to drug	0.147059	GO:0071675	regulation of mononuclear cell migration	0.0625	GO:0007067	mitosis	0.05	GO:0010332	response to gamma radiation	0.0645161	GO:0043624	cellular protein complex disassembly
			0.0333333	GO:0042590	antigen processing and presentation of exogenous peptide antigen via MHC class I	0.147059	GO:2000097	regulation of smooth muscle cell-matrix adhesion	0.0625	GO:0007160	cell-matrix adhesion	0.05	GO:0010563	negative regulation of phosphorus metabolic process	0.0645161	GO:0043933	macromolecular complex subunit organization
			0.0333333	GO:0042592	homeostatic process	0.117647	GO:0001819	positive regulation of cytokine production	0.0625	GO:0007166	cell surface receptor signaling pathway	0.05	GO:0010574	regulation of vascular endothelial growth factor production	0.0645161	GO:0044259	multicellular organismal macromolecule metabolic process
			0.0333333	GO:0043062	extracellular structure organization	0.117647	GO:0001936	regulation of endothelial cell proliferation	0.0625	GO:0007416	synapse assembly	0.05	GO:0010575	positive regulation vascular endothelial growth factor production	0.0645161	GO:0045596	negative regulation of cell differentiation
			0.0333333	GO:0043087	regulation of GTPase activity	0.117647	GO:0002697	regulation of immune effector process	0.0625	GO:0008284	positive regulation of cell proliferation	0.05	GO:0010621	negative regulation of transcription by transcription factor localization	0.0645161	GO:0045786	negative regulation of cell cycle
			0.0333333	GO:0043200	response to amino acid stimulus	0.117647	GO:0007159	leukocyte cell-cell adhesion	0.0625	GO:0008285	negative regulation of cell proliferation	0.05	GO:0010646	regulation of cell communication	0.0645161	GO:0048736	appendage development
			0.0333333	GO:0043242	negative regulation of protein complex disassembly	0.117647	GO:0007229	integrin-mediated signaling pathway	0.0625	GO:0009628	response to abiotic stimulus	0.05	GO:0010647	positive regulation of cell communication	0.0645161	GO:0048741	skeletal muscle fiber development
			0.0333333	GO:0043368	positive T cell selection	0.117647	GO:0007417	central nervous system development	0.0625	GO:0009887	organ morphogenesis	0.05	GO:0010765	positive regulation of sodium ion transport	0.0645161	GO:0048747	muscle fiber development
			0.0333333	GO:0045059	positive thymic T cell selection	0.117647	GO:0008285	negative regulation of cell proliferation	0.0625	GO:0010001	glial cell differentiation	0.05	GO:0010812	negative regulation of cell-substrate adhesion	0.0645161	GO:0050000	chromosome localization
			0.0333333	GO:0045061	thymic T cell selection	0.117647	GO:0009628	response to abiotic stimulus	0.0625	GO:0010564	regulation of cell cycle process	0.05	GO:0010873	positive regulation of cholesterol esterification	0.0645161	GO:0050769	positive regulation of neurogenesis
			0.0333333	GO:0045087	innate immune response	0.117647	GO:0010951	negative regulation of endopeptidase activity	0.0625	GO:0010646	regulation of cell communication	0.05	GO:0010935	regulation of macrophage cytokine production	0.0645161	GO:0051094	positive regulation of developmental process
			0.0333333	GO:0045163	clustering of voltage-gated potassium channels	0.117647	GO:0019882	antigen processing and presentation	0.0625	GO:0010647	positive regulation of cell communication	0.05	GO:0014014	negative regulation of gliogenesis	0.0645161	GO:0051128	regulation of cellular component organization
			0.0333333	GO:0045663	positive regulation of myoblast differentiation	0.117647	GO:0030097	hemopoiesis	0.0625	GO:0010812	negative regulation of cell-substrate adhesion	0.05	GO:0014015	positive regulation of gliogenesis	0.0645161	GO:0051129	negative regulation of cellular component organization
			0.0333333	GO:0045730	respiratory burst	0.117647	GO:0030193	regulation of blood coagulation	0.0625	GO:0014014	negative regulation of gliogenesis	0.05	GO:0014020	primary neural tube formation	0.0645161	GO:0051290	protein heterotetramerization
			0.0333333	GO:0045766	positive regulation of angiogenesis	0.117647	GO:0031100	organ regeneration	0.0625	GO:0014070	response to organic cyclic compound	0.05	GO:0014032	neural crest cell development	0.0645161	GO:0051303	establishment of chromosome localization
			0.0333333	GO:0046928	regulation of neurotransmitter secretion	0.117647	GO:0031102	neuron projection regeneration	0.0625	GO:0016337	cell-cell adhesion	0.05	GO:0014033	neural crest cell differentiation	0.0645161	GO:0051319	G2 phase
			0.0333333	GO:0048002	antigen processing and presentation of peptide antigen	0.117647	GO:0035767	endothelial cell chemotaxis	0.0625	GO:0019229	regulation of vasoconstriction	0.05	GO:0015698	inorganic anion transport	0.0645161	GO:0051340	regulation of ligase activity
			0.0333333	GO:0048015	phosphatidylinositol-mediated signaling	0.117647	GO:0042542	response to hydrogen peroxide	0.0625	GO:0019882	antigen processing and presentation	0.05	GO:0016079	synaptic vesicle exocytosis	0.0645161	GO:0051352	negative regulation of ligase activity
			0.0333333	GO:0048017	inositol lipid-mediated signaling	0.117647	GO:0043542	endothelial cell migration	0.0625	GO:0022402	cell cycle process	0.05	GO:0016192	vesicle-mediated transport	0.0645161	GO:0051437	positive regulation of ubiquitin-protein ligase activity involved in mitotic cell cycle
			0.0333333	GO:0048583	regulation of response to stimulus	0.117647	GO:0044259	multicellular organismal macromolecule metabolic process	0.0625	GO:0022403	cell cycle phase	0.05	GO:0016331	morphogenesis of embryonic epithelium	0.0645161	GO:0051438	regulation of ubiquitin-protein ligase activity
			0.0333333	GO:0048584	positive regulation of response to stimulus	0.117647	GO:0045582	positive regulation of T cell differentiation	0.0625	GO:0023051	regulation of signaling	0.05	GO:0016339	calcium-dependent cell-cell adhesion	0.0645161	GO:0051439	regulation of ubiquitin-protein ligase activity involved in mitotic cell cycle
			0.0333333	GO:0048678	response to axon injury	0.117647	GO:0050678	regulation of epithelial cell proliferation	0.0625	GO:0023052	signaling	0.05	GO:0017156	calcium ion-dependent exocytosis	0.0645161	GO:0051444	negative regulation of ubiquitin-protein ligase activity
			0.0333333	GO:0048731	system development	0.117647	GO:0050764	regulation of phagocytosis	0.0625	GO:0023056	positive regulation of signaling	0.05	GO:0017157	regulation of exocytosis	0.0645161	GO:0051984	positive regulation of chromosome segregation
			0.0333333	GO:0048878	chemical homeostasis	0.117647	GO:0050804	regulation of synaptic transmission	0.0625	GO:0023061	signal release	0.05	GO:0021529	spinal cord oligodendrocyte cell differentiation	0.0645161	GO:0055002	striated muscle cell development
			0.0333333	GO:0050776	regulation of immune response	0.117647	GO:0050853	B cell receptor signaling pathway	0.0625	GO:0030097	hemopoiesis	0.05	GO:0021530	spinal cord oligodendrocyte cell fate specification	0.0645161	GO:0055093	response to hyperoxia
			0.0333333	GO:0050778	positive regulation of immune response	0.117647	GO:0051093	negative regulation of developmental process	0.0625	GO:0030098	lymphocyte differentiation	0.05	GO:0021779	oligodendrocyte cell fate commitment	0.0645161	GO:0060173	limb development
			0.0333333	GO:0050795	regulation of behavior	0.117647	GO:0052547	regulation of peptidase activity	0.0625	GO:0030595	leukocyte chemotaxis	0.05	GO:0021915	neural tube development	0.0645161	GO:0060333	interferon-gamma-mediated signaling pathway
			0.0333333	GO:0050801	ion homeostasis	0.117647	GO:0055082	cellular chemical homeostasis	0.0625	GO:0031102	neuron projection regeneration	0.05	GO:0021952	central nervous system projection neuron axonogenesis	0.0645161	GO:0060541	respiratory system development
			0.0333333	GO:0050851	antigen receptor-mediated signaling pathway	0.117647	GO:0071417	cellular response to organic nitrogen	0.0625	GO:0031294	lymphocyte costimulation	0.05	GO:0021955	central nervous system neuron axonogenesis	0.0645161	GO:0060564	negative regulation of mitotic anaphase-promoting complex activity
			0.0333333	GO:0050863	regulation of T cell activation	0.117647	GO:0090022	regulation of neutrophil chemotaxis	0.0625	GO:0031295	T cell costimulation	0.05	GO:0022010	central nervous system myelination	0.0645161	GO:0070208	protein heterotrimerization
			0.0333333	GO:0050865	regulation of cell activation	0.117647	GO:1900046	regulation of hemostasis	0.0625	GO:0031589	cell-substrate adhesion	0.05	GO:0022900	electron transport chain	0.0645161	GO:0070507	regulation of microtubule cytoskeleton organization
			0.0333333	GO:0050867	positive regulation of cell activation	0.0882353	GO:0001505	regulation of neurotransmitter levels	0.0625	GO:0031644	regulation of neurological system process	0.05	GO:0022904	respiratory electron transport chain	0.0645161	GO:0070777	D-aspartate transport
			0.0333333	GO:0050870	positive regulation of T cell activation	0.0882353	GO:0001933	negative regulation of protein phosphorylation	0.0625	GO:0031663	lipopolysaccharide-mediated signaling pathway	0.05	GO:0023052	signaling	0.0645161	GO:0070779	D-aspartate import
			0.0333333	GO:0050920	regulation of chemotaxis	0.0882353	GO:0002275	myeloid cell activation involved in immune response	0.0625	GO:0031960	response to corticosteroid stimulus	0.05	GO:0023056	positive regulation of signaling	0.0645161	GO:0071248	cellular response to metal ion
			0.0333333	GO:0050921	positive regulation of chemotaxis	0.0882353	GO:0002520	immune system development	0.0625	GO:0032103	positive regulation of response to external stimulus	0.05	GO:0030097	hemopoiesis	0.0645161	GO:0071775	regulation of cell cycle cytokinesis
			0.0333333	GO:0051050	positive regulation of transport	0.0882353	GO:0002699	positive regulation of immune effector process	0.0625	GO:0032940	secretion by cell	0.05	GO:0030155	regulation of cell adhesion	0.0645161	GO:0071777	positive regulation of cell cycle cytokinesis
			0.0333333	GO:0051056	regulation of small GTPase mediated signal transduction	0.0882353	GO:0002886	regulation of myeloid leukocyte mediated immunity	0.0625	GO:0035295	tube development	0.05	GO:0030198	extracellular matrix organization	0.0645161	GO:0072001	renal system development
			0.0333333	GO:0051129	negative regulation of cellular component organization	0.0882353	GO:0002920	regulation of humoral immune response	0.0625	GO:0035457	cellular response to interferon-alpha	0.05	GO:0030335	positive regulation of cell migration	0.0645161	GO:0072006	nephron development
			0.0333333	GO:0051239	regulation of multicellular organismal process	0.0882353	GO:0003013	circulatory system process	0.0625	GO:0035924	cellular response to vascular endothelial growth factor stimulus	0.05	GO:0030593	neutrophil chemotaxis	0.0645161	GO:0072175	epithelial tube formation
			0.0333333	GO:0051249	regulation of lymphocyte activation	0.0882353	GO:0006836	neurotransmitter transport	0.0625	GO:0042127	regulation of cell proliferation	0.05	GO:0031099	regeneration	0.0645161	GO:0090090	negative regulation of canonical Wnt receptor signaling pathway
			0.0333333	GO:0051665	membrane raft localization	0.0882353	GO:0006873	cellular ion homeostasis	0.0625	GO:0042476	odontogenesis	0.05	GO:0031294	lymphocyte costimulation	0.0645161	GO:2000736	regulation of stem cell differentiation
			0.0333333	GO:0051707	response to other organism	0.0882353	GO:0006875	cellular metal ion homeostasis	0.0625	GO:0043086	negative regulation of catalytic activity	0.05	GO:0031295	T cell costimulation	0.0322581	GO:0000077	DNA damage checkpoint
			0.0333333	GO:0051938	L-glutamate import	0.0882353	GO:0006897	endocytosis	0.0625	GO:0044057	regulation of system process	0.05	GO:0031579	membrane raft organization	0.0322581	GO:0000086	G2/M transition of mitotic cell cycle
			0.0333333	GO:0051970	negative regulation of transmission of nerve impulse	0.0882353	GO:0007267	cell-cell signaling	0.0625	GO:0044236	multicellular organismal metabolic process	0.05	GO:0031589	cell-substrate adhesion	0.0322581	GO:0000184	nuclear-transcribed mRNA catabolic process, nonsense-mediated decay
			0.0333333	GO:0060078	regulation of postsynaptic membrane potential	0.0882353	GO:0007268	synaptic transmission	0.0625	GO:0045321	leukocyte activation	0.05	GO:0031646	positive regulation of neurological system process	0.0322581	GO:0000956	nuclear-transcribed mRNA catabolic process
			0.0333333	GO:0060326	cell chemotaxis	0.0882353	GO:0007272	ensheathment of neurons	0.0625	GO:0045429	positive regulation of nitric oxide biosynthetic process	0.05	GO:0031667	response to nutrient levels	0.0322581	GO:0001503	ossification
			0.0333333	GO:0060384	innervation	0.0882353	GO:0008015	blood circulation	0.0625	GO:0046903	secretion	0.05	GO:0032103	positive regulation of response to external stimulus	0.0322581	GO:0001655	urogenital system development
			0.0333333	GO:0070098	chemokine-mediated signaling pathway	0.0882353	GO:0008366	axon ensheathment	0.0625	GO:0048010	vascular endothelial growth factor receptor signaling pathway	0.05	GO:0032291	axon ensheathment in central nervous system	0.0322581	GO:0001666	response to hypoxia
			0.0333333	GO:0071205	protein localization to juxtaparanode region of axon	0.0882353	GO:0009887	organ morphogenesis	0.0625	GO:0048167	regulation of synaptic plasticity	0.05	GO:0032502	developmental process	0.0322581	GO:0001763	morphogenesis of a branching structure
			0.0333333	GO:0071219	cellular response to molecule of bacterial origin	0.0882353	GO:0009968	negative regulation of signal transduction	0.0625	GO:0048285	organelle fission	0.05	GO:0032879	regulation of localization	0.0322581	GO:0001822	kidney development
			0.0333333	GO:0071222	cellular response to lipopolysaccharide	0.0882353	GO:0009991	response to extracellular stimulus	0.0625	GO:0048519	negative regulation of biological process	0.05	GO:0032930	positive regulation of superoxide anion generation	0.0322581	GO:0001841	neural tube formation
			0.0333333	GO:0071230	cellular response to amino acid stimulus	0.0882353	GO:0010001	glial cell differentiation	0.0625	GO:0048520	positive regulation of behavior	0.05	GO:0033273	response to vitamin	0.0322581	GO:0001843	neural tube closure
			0.0333333	GO:0071402	cellular response to lipoprotein particle stimulus	0.0882353	GO:0010324	membrane invagination	0.0625	GO:0048706	embryonic skeletal system development	0.05	GO:0034382	chylomicron remnant clearance	0.0322581	GO:0002455	humoral immune response mediated by circulating immunoglobulin
			0.0333333	GO:0072012	glomerulus vasculature development	0.0882353	GO:0010332	response to gamma radiation	0.0625	GO:0050727	regulation of inflammatory response	0.05	GO:0035282	segmentation	0.0322581	GO:0002480	antigen processing and presentation of exogenous peptide antigen via MHC class I, TAP-independent
			0.0333333	GO:0072239	metanephric glomerulus vasculature development	0.0882353	GO:0010543	regulation of platelet activation	0.0625	GO:0050729	positive regulation of inflammatory response	0.05	GO:0035850	epithelial cell differentiation involved in kidney development	0.0322581	GO:0002544	chronic inflammatory response
			0.0333333	GO:0090025	regulation of monocyte chemotaxis	0.0882353	GO:0010646	regulation of cell communication	0.0625	GO:0050732	negative regulation of peptidyl-tyrosine phosphorylation	0.05	GO:0040012	regulation of locomotion	0.0322581	GO:0002576	platelet degranulation
			0.0333333	GO:2000145	regulation of cell motility	0.0882353	GO:0010648	negative regulation of cell communication	0.0625	GO:0050795	regulation of behavior	0.05	GO:0040017	positive regulation of locomotion	0.0322581	GO:0002685	regulation of leukocyte migration
			0.0333333	GO:2000300	regulation of synaptic vesicle exocytosis	0.0882353	GO:0010758	regulation of macrophage chemotaxis	0.0625	GO:0050808	synapse organization	0.05	GO:0042326	negative regulation of phosphorylation	0.0322581	GO:0002687	positive regulation of leukocyte migration
						0.0882353	GO:0010759	positive regulation of macrophage chemotaxis	0.0625	GO:0050851	antigen receptor-mediated signaling pathway	0.05	GO:0042330	taxis	0.0322581	GO:0002688	regulation of leukocyte chemotaxis
						0.0882353	GO:0010810	regulation of cell-substrate adhesion	0.0625	GO:0050867	positive regulation of cell activation	0.05	GO:0042493	response to drug	0.0322581	GO:0002690	positive regulation of leukocyte chemotaxis
						0.0882353	GO:0010812	negative regulation of cell-substrate adhesion	0.0625	GO:0050870	positive regulation of T cell activation	0.05	GO:0042773	ATP synthesis coupled electron transport	0.0322581	GO:0003002	regionalization
						0.0882353	GO:0014910	regulation of smooth muscle cell migration	0.0625	GO:0050896	response to stimulus	0.05	GO:0042775	mitochondrial ATP synthesis coupled electron transport	0.0322581	GO:0003105	negative regulation of glomerular filtration
						0.0882353	GO:0019226	transmission of nerve impulse	0.0625	GO:0050921	positive regulation of chemotaxis	0.05	GO:0043062	extracellular structure organization	0.0322581	GO:0003170	heart valve development
						0.0882353	GO:0019800	peptide cross-linking via chondroitin 4-sulfate glycosaminoglycan	0.0625	GO:0051050	positive regulation of transport	0.05	GO:0043270	positive regulation of ion transport	0.0322581	GO:0003179	heart valve morphogenesis
						0.0882353	GO:0021529	spinal cord oligodendrocyte cell differentiation	0.0625	GO:0051384	response to glucocorticoid stimulus	0.05	GO:0043299	leukocyte degranulation	0.0322581	GO:0003207	cardiac chamber formation
						0.0882353	GO:0021530	spinal cord oligodendrocyte cell fate specification	0.0625	GO:0052547	regulation of peptidase activity	0.05	GO:0045598	regulation of fat cell differentiation	0.0322581	GO:0003211	cardiac ventricle formation
						0.0882353	GO:0023051	regulation of signaling	0.0625	GO:0060627	regulation of vesicle-mediated transport	0.05	GO:0045599	negative regulation of fat cell differentiation	0.0322581	GO:0003281	ventricular septum development
						0.0882353	GO:0023057	negative regulation of signaling	0.0625	GO:0061041	regulation of wound healing	0.05	GO:0045607	regulation of auditory receptor cell differentiation	0.0322581	GO:0006119	oxidative phosphorylation
						0.0882353	GO:0030003	cellular cation homeostasis	0.0625	GO:0061298	retina vasculature development in camera-type eye	0.05	GO:0045631	regulation of mechanoreceptor differentiation	0.0322581	GO:0006120	mitochondrial electron transport, NADH to ubiquinone
						0.0882353	GO:0030098	lymphocyte differentiation	0.0625	GO:0070372	regulation of ERK1 and ERK2 cascade	0.05	GO:0045685	regulation of glial cell differentiation	0.0322581	GO:0006139	nucleobase-containing compound metabolic process
						0.0882353	GO:0030323	respiratory tube development	0.0625	GO:0071156	regulation of cell cycle arrest	0.05	GO:0045686	negative regulation of glial cell differentiation	0.0322581	GO:0006221	pyrimidine nucleotide biosynthetic process
						0.0882353	GO:0030324	lung development	0.0625	GO:0071216	cellular response to biotic stimulus	0.05	GO:0045765	regulation of angiogenesis	0.0322581	GO:0006325	chromatin organization
						0.0882353	GO:0031644	regulation of neurological system process	0.0625	GO:0072006	nephron development	0.05	GO:0045767	regulation of anti-apoptosis	0.0322581	GO:0006396	RNA processing
						0.0882353	GO:0031663	lipopolysaccharide-mediated signaling pathway	0.0625	GO:0072224	metanephric glomerulus development	0.05	GO:0045768	positive regulation of anti-apoptosis	0.0322581	GO:0006401	RNA catabolic process
						0.0882353	GO:0032835	glomerulus development	0.0625	GO:0072376	protein activation cascade	0.05	GO:0045936	negative regulation of phosphate metabolic process	0.0322581	GO:0006402	mRNA catabolic process
						0.0882353	GO:0032944	regulation of mononuclear cell proliferation	0.0625	GO:0080134	regulation of response to stress	0.05	GO:0046826	negative regulation of protein export from nucleus	0.0322581	GO:0006413	translational initiation
						0.0882353	GO:0035637	multicellular organismal signaling	0.0625	GO:2000097	regulation of smooth muscle cell-matrix adhesion	0.05	GO:0046928	regulation of neurotransmitter secretion	0.0322581	GO:0006563	L-serine metabolic process
						0.0882353	GO:0042102	positive regulation of T cell proliferation	0.03125	GO:0000070	mitotic sister chromatid segregation	0.05	GO:0048041	focal adhesion assembly	0.0322581	GO:0006564	L-serine biosynthetic process
						0.0882353	GO:0043066	negative regulation of apoptotic process	0.03125	GO:0000082	G1/S transition of mitotic cell cycle	0.05	GO:0048146	positive regulation of fibroblast proliferation	0.0322581	GO:0006612	protein targeting to membrane
						0.0882353	GO:0043069	negative regulation of programmed cell death	0.03125	GO:0000226	microtubule cytoskeleton organization	0.05	GO:0048520	positive regulation of behavior	0.0322581	GO:0006613	cotranslational protein targeting to membrane
						0.0882353	GO:0043368	positive T cell selection	0.03125	GO:0000819	sister chromatid segregation	0.05	GO:0048523	negative regulation of cellular process	0.0322581	GO:0006614	SRP-dependent cotranslational protein targeting to membrane
						0.0882353	GO:0044057	regulation of system process	0.03125	GO:0001655	urogenital system development	0.05	GO:0048534	hemopoietic or lymphoid organ development	0.0322581	GO:0006807	nitrogen compound metabolic process
						0.0882353	GO:0044087	regulation of cellular component biogenesis	0.03125	GO:0001656	metanephros development	0.05	GO:0048646	anatomical structure formation involved in morphogenesis	0.0322581	GO:0006935	chemotaxis
						0.0882353	GO:0044236	multicellular organismal metabolic process	0.03125	GO:0001736	establishment of planar polarity	0.05	GO:0048710	regulation of astrocyte differentiation	0.0322581	GO:0006950	response to stress
						0.0882353	GO:0045058	T cell selection	0.03125	GO:0001796	regulation of type IIa hypersensitivity	0.05	GO:0048754	branching morphogenesis of a tube	0.0322581	GO:0006955	immune response
						0.0882353	GO:0045597	positive regulation of cell differentiation	0.03125	GO:0001798	positive regulation of type IIa hypersensitivity	0.05	GO:0048863	stem cell differentiation	0.0322581	GO:0006956	complement activation
						0.0882353	GO:0045621	positive regulation of lymphocyte differentiation	0.03125	GO:0001889	liver development	0.05	GO:0050678	regulation of epithelial cell proliferation	0.0322581	GO:0007010	cytoskeleton organization
						0.0882353	GO:0046635	positive regulation of alpha-beta T cell activation	0.03125	GO:0001893	maternal placenta development	0.05	GO:0050764	regulation of phagocytosis	0.0322581	GO:0007062	sister chromatid cohesion
						0.0882353	GO:0048534	hemopoietic or lymphoid organ development	0.03125	GO:0001915	negative regulation of T cell mediated cytotoxicity	0.05	GO:0050776	regulation of immune response	0.0322581	GO:0007126	meiosis
						0.0882353	GO:0050670	regulation of lymphocyte proliferation	0.03125	GO:0001933	negative regulation of protein phosphorylation	0.05	GO:0050778	positive regulation of immune response	0.0322581	GO:0007127	meiosis I
						0.0882353	GO:0050729	positive regulation of inflammatory response	0.03125	GO:0002011	morphogenesis of an epithelial sheet	0.05	GO:0050795	regulation of behavior	0.0322581	GO:0007162	negative regulation of cell adhesion
						0.0882353	GO:0051240	positive regulation of multicellular organismal process	0.03125	GO:0002138	retinoic acid biosynthetic process	0.05	GO:0050817	coagulation	0.0322581	GO:0007219	Notch signaling pathway
						0.0882353	GO:0051969	regulation of transmission of nerve impulse	0.03125	GO:0002175	protein localization to paranode region of axon	0.05	GO:0050851	antigen receptor-mediated signaling pathway	0.0322581	GO:0007263	nitric oxide mediated signal transduction
						0.0882353	GO:0055001	muscle cell development	0.03125	GO:0002246	wound healing involved in inflammatory response	0.05	GO:0050863	regulation of T cell activation	0.0322581	GO:0007272	ensheathment of neurons
						0.0882353	GO:0055002	striated muscle cell development	0.03125	GO:0002274	myeloid leukocyte activation	0.05	GO:0050864	regulation of B cell activation	0.0322581	GO:0007389	pattern specification process
						0.0882353	GO:0055065	metal ion homeostasis	0.03125	GO:0002474	antigen processing and presentation of peptide antigen via MHC class I	0.05	GO:0050865	regulation of cell activation	0.0322581	GO:0007411	axon guidance
						0.0882353	GO:0070098	chemokine-mediated signaling pathway	0.03125	GO:0002478	antigen processing and presentation of exogenous peptide antigen	0.05	GO:0050866	negative regulation of cell activation	0.0322581	GO:0007420	brain development
						0.0882353	GO:0070208	protein heterotrimerization	0.03125	GO:0002479	antigen processing and presentation of exogenous peptide antigen via MHC class I, TAP-dependent	0.05	GO:0050867	positive regulation of cell activation	0.0322581	GO:0008283	cell proliferation
						0.0882353	GO:0070663	regulation of leukocyte proliferation	0.03125	GO:0002480	antigen processing and presentation of exogenous peptide antigen via MHC class I, TAP-independent	0.05	GO:0050870	positive regulation of T cell activation	0.0322581	GO:0008285	negative regulation of cell proliferation
						0.0882353	GO:0071622	regulation of granulocyte chemotaxis	0.03125	GO:0002507	tolerance induction	0.05	GO:0050921	positive regulation of chemotaxis	0.0322581	GO:0008344	adult locomotory behavior
						0.0882353	GO:0071901	negative regulation of protein serine/threonine kinase activity	0.03125	GO:0002526	acute inflammatory response	0.05	GO:0050926	regulation of positive chemotaxis	0.0322581	GO:0008347	glial cell migration
						0.0882353	GO:0090090	negative regulation of canonical Wnt receptor signaling pathway	0.03125	GO:0002673	regulation of acute inflammatory response	0.05	GO:0050927	positive regulation of positive chemotaxis	0.0322581	GO:0008366	axon ensheathment
						0.0588235	GO:0000041	transition metal ion transport	0.03125	GO:0002687	positive regulation of leukocyte migration	0.05	GO:0050930	induction of positive chemotaxis	0.0322581	GO:0009059	macromolecule biosynthetic process
						0.0588235	GO:0000188	inactivation of MAPK activity	0.03125	GO:0002688	regulation of leukocyte chemotaxis	0.05	GO:0051049	regulation of transport	0.0322581	GO:0009147	pyrimidine nucleoside triphosphate metabolic process
						0.0588235	GO:0001504	neurotransmitter uptake	0.03125	GO:0002697	regulation of immune effector process	0.05	GO:0051249	regulation of lymphocyte activation	0.0322581	GO:0009148	pyrimidine nucleoside triphosphate biosynthetic process
						0.0588235	GO:0001508	regulation of action potential	0.03125	GO:0002698	negative regulation of immune effector process	0.05	GO:0051251	positive regulation of lymphocyte activation	0.0322581	GO:0009186	deoxyribonucleoside diphosphate metabolic process
						0.0588235	GO:0001763	morphogenesis of a branching structure	0.03125	GO:0002699	positive regulation of immune effector process	0.05	GO:0051270	regulation of cellular component movement	0.0322581	GO:0009262	deoxyribonucleotide metabolic process
						0.0588235	GO:0001776	leukocyte homeostasis	0.03125	GO:0002703	regulation of leukocyte mediated immunity	0.05	GO:0051272	positive regulation of cellular component movement	0.0322581	GO:0009605	response to external stimulus
						0.0588235	GO:0001782	B cell homeostasis	0.03125	GO:0002706	regulation of lymphocyte mediated immunity	0.05	GO:0051414	response to cortisol stimulus	0.0322581	GO:0009607	response to biotic stimulus
						0.0588235	GO:0001953	negative regulation of cell-matrix adhesion	0.03125	GO:0002709	regulation of T cell mediated immunity	0.05	GO:0051823	regulation of synapse structural plasticity	0.0322581	GO:0009611	response to wounding
						0.0588235	GO:0002260	lymphocyte homeostasis	0.03125	GO:0002718	regulation of cytokine production involved in immune response	0.05	GO:0051899	membrane depolarization	0.0322581	GO:0009612	response to mechanical stimulus
						0.0588235	GO:0002521	leukocyte differentiation	0.03125	GO:0002757	immune response-activating signal transduction	0.05	GO:0051971	positive regulation of transmission of nerve impulse	0.0322581	GO:0009615	response to virus
						0.0588235	GO:0002686	negative regulation of leukocyte migration	0.03125	GO:0002764	immune response-regulating signaling pathway	0.05	GO:0052031	modulation by symbiont of host defense response	0.0322581	GO:0009628	response to abiotic stimulus
						0.0588235	GO:0002698	negative regulation of immune effector process	0.03125	GO:0002765	immune response-inhibiting signal transduction	0.05	GO:0052173	response to defenses of other organism involved in symbiotic interaction	0.0322581	GO:0009954	proximal/distal pattern formation
						0.0588235	GO:0002819	regulation of adaptive immune response	0.03125	GO:0002767	immune response-inhibiting cell surface receptor signaling pathway	0.05	GO:0052200	response to host defenses	0.0322581	GO:0010033	response to organic substance
						0.0588235	GO:0002821	positive regulation of adaptive immune response	0.03125	GO:0002774	Fc receptor mediated inhibitory signaling pathway	0.05	GO:0052255	modulation by organism of defense response of other organism involved in symbiotic interaction	0.0322581	GO:0010243	response to organic nitrogen
						0.0588235	GO:0002822	regulation of adaptive immune response based on somatic recombination of immune receptors built from immunoglobulin superfamily domains	0.03125	GO:0002819	regulation of adaptive immune response	0.05	GO:0052509	positive regulation by symbiont of host defense response	0.0322581	GO:0010467	gene expression
						0.0588235	GO:0002824	positive regulation of adaptive immune response based on somatic recombination of immune receptors built from immunoglobulin superfamily domains	0.03125	GO:0002820	negative regulation of adaptive immune response	0.05	GO:0052510	positive regulation by organism of defense response of other organism involved in symbiotic interaction	0.0322581	GO:0010498	proteasomal protein catabolic process
						0.0588235	GO:0003008	system process	0.03125	GO:0002822	regulation of adaptive immune response based on somatic recombination of immune receptors built from immunoglobulin superfamily domains	0.05	GO:0052564	response to immune response of other organism involved in symbiotic interaction	0.0322581	GO:0010594	regulation of endothelial cell migration
						0.0588235	GO:0003094	glomerular filtration	0.03125	GO:0002888	positive regulation of myeloid leukocyte mediated immunity	0.05	GO:0052572	response to host immune response	0.0322581	GO:0010718	positive regulation of epithelial to mesenchymal transition
						0.0588235	GO:0006469	negative regulation of protein kinase activity	0.03125	GO:0002889	regulation of immunoglobulin mediated immune response	0.05	GO:0060079	regulation of excitatory postsynaptic membrane potential	0.0322581	GO:0010759	positive regulation of macrophage chemotaxis
						0.0588235	GO:0006911	phagocytosis, engulfment	0.03125	GO:0002892	regulation of type II hypersensitivity	0.05	GO:0060425	lung morphogenesis	0.0322581	GO:0010769	regulation of cell morphogenesis involved in differentiation
						0.0588235	GO:0006916	anti-apoptosis	0.03125	GO:0002894	positive regulation of type II hypersensitivity	0.05	GO:0060429	epithelium development	0.0322581	GO:0010770	positive regulation of cell morphogenesis involved in differentiation
						0.0588235	GO:0007269	neurotransmitter secretion	0.03125	GO:0003002	regionalization	0.05	GO:0060606	tube closure	0.0322581	GO:0010975	regulation of neuron projection development
						0.0588235	GO:0007411	axon guidance	0.03125	GO:0003013	circulatory system process	0.05	GO:0060688	regulation of morphogenesis of a branching structure	0.0322581	GO:0010977	negative regulation of neuron projection development
						0.0588235	GO:0007566	embryo implantation	0.03125	GO:0003094	glomerular filtration	0.05	GO:0060696	regulation of phospholipid catabolic process	0.0322581	GO:0014020	primary neural tube formation
						0.0588235	GO:0009266	response to temperature stimulus	0.03125	GO:0003149	membranous septum morphogenesis	0.05	GO:0060697	positive regulation of phospholipid catabolic process	0.0322581	GO:0014052	regulation of gamma-aminobutyric acid secretion
						0.0588235	GO:0009306	protein secretion	0.03125	GO:0003150	muscular septum morphogenesis	0.05	GO:0060907	positive regulation of macrophage cytokine production	0.0322581	GO:0014054	positive regulation of gamma-aminobutyric acid secretion
						0.0588235	GO:0009615	response to virus	0.03125	GO:0003281	ventricular septum development	0.05	GO:0061041	regulation of wound healing	0.0322581	GO:0014070	response to organic cyclic compound
						0.0588235	GO:0009725	response to hormone stimulus	0.03125	GO:0006259	DNA metabolic process	0.05	GO:0061081	positive regulation of myeloid leukocyte cytokine production involved in immune response	0.0322581	GO:0014075	response to amine stimulus
						0.0588235	GO:0009743	response to carbohydrate stimulus	0.03125	GO:0006261	DNA-dependent DNA replication	0.05	GO:0065008	regulation of biological quality	0.0322581	GO:0014706	striated muscle tissue development
						0.0588235	GO:0009966	regulation of signal transduction	0.03125	GO:0006270	DNA-dependent DNA replication initiation	0.05	GO:0070482	response to oxygen levels	0.0322581	GO:0014812	muscle cell migration
						0.0588235	GO:0010575	positive regulation vascular endothelial growth factor production	0.03125	GO:0006271	DNA strand elongation involved in DNA replication	0.05	GO:0070887	cellular response to chemical stimulus	0.0322581	GO:0015949	nucleobase-containing small molecule interconversion
						0.0588235	GO:0010594	regulation of endothelial cell migration	0.03125	GO:0006281	DNA repair	0.05	GO:0071216	cellular response to biotic stimulus	0.0322581	GO:0015980	energy derivation by oxidation of organic compounds
						0.0588235	GO:0010769	regulation of cell morphogenesis involved in differentiation	0.03125	GO:0006323	DNA packaging	0.05	GO:0071219	cellular response to molecule of bacterial origin	0.0322581	GO:0016064	immunoglobulin mediated immune response
						0.0588235	GO:0010955	negative regulation of protein processing	0.03125	GO:0006333	chromatin assembly or disassembly	0.05	GO:0071222	cellular response to lipopolysaccharide	0.0322581	GO:0016070	RNA metabolic process
						0.0588235	GO:0014052	regulation of gamma-aminobutyric acid secretion	0.03125	GO:0006334	nucleosome assembly	0.05	GO:0071230	cellular response to amino acid stimulus	0.0322581	GO:0016071	mRNA metabolic process
						0.0588235	GO:0014706	striated muscle tissue development	0.03125	GO:0006336	DNA replication-independent nucleosome assembly	0.05	GO:0071310	cellular response to organic substance	0.0322581	GO:0016477	cell migration
						0.0588235	GO:0014805	smooth muscle adaptation	0.03125	GO:0006692	prostanoid metabolic process	0.05	GO:0071345	cellular response to cytokine stimulus	0.0322581	GO:0016525	negative regulation of angiogenesis
						0.0588235	GO:0014829	vascular smooth muscle contraction	0.03125	GO:0006811	ion transport	0.05	GO:0071418	cellular response to amine stimulus	0.0322581	GO:0018149	peptide cross-linking
						0.0588235	GO:0019725	cellular homeostasis	0.03125	GO:0006812	cation transport	0.05	GO:0071470	cellular response to osmotic stress	0.0322581	GO:0019058	viral infectious cycle
						0.0588235	GO:0021545	cranial nerve development	0.03125	GO:0006814	sodium ion transport	0.05	GO:0071675	regulation of mononuclear cell migration	0.0322581	GO:0019221	cytokine-mediated signaling pathway
						0.0588235	GO:0021781	glial cell fate commitment	0.03125	GO:0006821	chloride transport	0.05	GO:0071830	triglyceride-rich lipoprotein particle clearance	0.0322581	GO:0019228	regulation of action potential in neuron
						0.0588235	GO:0022604	regulation of cell morphogenesis	0.03125	GO:0006826	iron ion transport	0.05	GO:0072006	nephron development	0.0322581	GO:0019724	B cell mediated immunity
						0.0588235	GO:0022904	respiratory electron transport chain	0.03125	GO:0006879	cellular iron ion homeostasis	0.05	GO:0072080	nephron tubule development	0.0322581	GO:0019827	stem cell maintenance
						0.0588235	GO:0030029	actin filament-based process	0.03125	GO:0006887	exocytosis	0.05	GO:0072358	cardiovascular system development	0.0322581	GO:0019985	translesion synthesis
						0.0588235	GO:0030111	regulation of Wnt receptor signaling pathway	0.03125	GO:0006996	organelle organization	0.05	GO:0072359	circulatory system development	0.0322581	GO:0021510	spinal cord development
						0.0588235	GO:0030178	negative regulation of Wnt receptor signaling pathway	0.03125	GO:0007010	cytoskeleton organization	0.05	GO:0075136	response to host	0.0322581	GO:0021517	ventral spinal cord development
						0.0588235	GO:0030217	T cell differentiation	0.03125	GO:0007017	microtubule-based process	0.05	GO:0090072	positive regulation of sodium ion transport via voltage-gated sodium channel activity	0.0322581	GO:0021522	spinal cord motor neuron differentiation
						0.0588235	GO:0030224	monocyte differentiation	0.03125	GO:0007018	microtubule-based movement	0.05	GO:0090183	regulation of kidney development	0.0322581	GO:0021542	dentate gyrus development
						0.0588235	GO:0031347	regulation of defense response	0.03125	GO:0007049	cell cycle	0.05	GO:0097205	renal filtration	0.0322581	GO:0021779	oligodendrocyte cell fate commitment
						0.0588235	GO:0031348	negative regulation of defense response	0.03125	GO:0007051	spindle organization	0.05	GO:2000145	regulation of cell motility	0.0322581	GO:0021915	neural tube development
						0.0588235	GO:0031349	positive regulation of defense response	0.03125	GO:0007059	chromosome segregation	0.05	GO:2000147	positive regulation of cell motility	0.0322581	GO:0022411	cellular component disassembly
						0.0588235	GO:0031579	membrane raft organization	0.03125	GO:0007076	mitotic chromosome condensation	0.05	GO:2000980	regulation of inner ear receptor cell differentiation	0.0322581	GO:0022415	viral reproductive process
						0.0588235	GO:0031589	cell-substrate adhesion	0.03125	GO:0007093	mitotic cell cycle checkpoint				0.0322581	GO:0022604	regulation of cell morphogenesis
						0.0588235	GO:0031646	positive regulation of neurological system process	0.03125	GO:0007094	mitotic cell cycle spindle assembly checkpoint				0.0322581	GO:0022900	electron transport chain
						0.0588235	GO:0031915	positive regulation of synaptic plasticity	0.03125	GO:0007156	homophilic cell adhesion				0.0322581	GO:0022904	respiratory electron transport chain
						0.0588235	GO:0032102	negative regulation of response to external stimulus	0.03125	GO:0007159	leukocyte cell-cell adhesion				0.0322581	GO:0030178	negative regulation of Wnt receptor signaling pathway
						0.0588235	GO:0032355	response to estradiol stimulus	0.03125	GO:0007164	establishment of tissue polarity				0.0322581	GO:0030204	chondroitin sulfate metabolic process
						0.0588235	GO:0032642	regulation of chemokine production	0.03125	GO:0007165	signal transduction				0.0322581	GO:0030278	regulation of ossification
						0.0588235	GO:0032760	positive regulation of tumor necrosis factor production	0.03125	GO:0007179	transforming growth factor beta receptor signaling pathway				0.0322581	GO:0030324	lung development
						0.0588235	GO:0033003	regulation of mast cell activation	0.03125	GO:0007194	negative regulation of adenylate cyclase activity				0.0322581	GO:0030334	regulation of cell migration
						0.0588235	GO:0033006	regulation of mast cell activation involved in immune response	0.03125	GO:0007199	G-protein signaling, coupled to cGMP nucleotide second messenger				0.0322581	GO:0030513	positive regulation of BMP signaling pathway
						0.0588235	GO:0033673	negative regulation of kinase activity	0.03125	GO:0007214	gamma-aminobutyric acid signaling pathway				0.0322581	GO:0030514	negative regulation of BMP signaling pathway
						0.0588235	GO:0034059	response to anoxia	0.03125	GO:0007229	integrin-mediated signaling pathway				0.0322581	GO:0031060	regulation of histone methylation
						0.0588235	GO:0034614	cellular response to reactive oxygen species	0.03125	GO:0007346	regulation of mitotic cell cycle				0.0322581	GO:0031103	axon regeneration
						0.0588235	GO:0035457	cellular response to interferon-alpha	0.03125	GO:0007420	brain development				0.0322581	GO:0031109	microtubule polymerization or depolymerization
						0.0588235	GO:0040007	growth	0.03125	GO:0007431	salivary gland development				0.0322581	GO:0031115	negative regulation of microtubule polymerization
						0.0588235	GO:0042129	regulation of T cell proliferation	0.03125	GO:0007517	muscle organ development				0.0322581	GO:0031338	regulation of vesicle fusion
						0.0588235	GO:0042246	tissue regeneration	0.03125	GO:0007610	behavior				0.0322581	GO:0031340	positive regulation of vesicle fusion
						0.0588235	GO:0042326	negative regulation of phosphorylation	0.03125	GO:0007611	learning or memory				0.0322581	GO:0031570	DNA integrity checkpoint
						0.0588235	GO:0042327	positive regulation of phosphorylation	0.03125	GO:0007612	learning				0.0322581	GO:0032331	negative regulation of chondrocyte differentiation
						0.0588235	GO:0042552	myelination	0.03125	GO:0007613	memory				0.0322581	GO:0032355	response to estradiol stimulus
						0.0588235	GO:0042592	homeostatic process	0.03125	GO:0008015	blood circulation				0.0322581	GO:0032387	negative regulation of intracellular transport
						0.0588235	GO:0042692	muscle cell differentiation	0.03125	GO:0008217	regulation of blood pressure				0.0322581	GO:0032963	collagen metabolic process
						0.0588235	GO:0043304	regulation of mast cell degranulation	0.03125	GO:0008360	regulation of cell shape				0.0322581	GO:0032984	macromolecular complex disassembly
						0.0588235	GO:0043407	negative regulation of MAP kinase activity	0.03125	GO:0008406	gonad development				0.0322581	GO:0034470	ncRNA processing
						0.0588235	GO:0043408	regulation of MAPK cascade	0.03125	GO:0009221	pyrimidine deoxyribonucleotide biosynthetic process				0.0322581	GO:0034599	cellular response to oxidative stress
						0.0588235	GO:0043409	negative regulation of MAPK cascade	0.03125	GO:0009263	deoxyribonucleotide biosynthetic process				0.0322581	GO:0034614	cellular response to reactive oxygen species
						0.0588235	GO:0043627	response to estrogen stimulus	0.03125	GO:0009306	protein secretion				0.0322581	GO:0034623	cellular macromolecular complex disassembly
						0.0588235	GO:0045123	cellular extravasation	0.03125	GO:0009725	response to hormone stimulus				0.0322581	GO:0034641	cellular nitrogen compound metabolic process
						0.0588235	GO:0045333	cellular respiration	0.03125	GO:0009743	response to carbohydrate stimulus				0.0322581	GO:0034644	cellular response to UV
						0.0588235	GO:0045576	mast cell activation	0.03125	GO:0009746	response to hexose stimulus				0.0322581	GO:0034645	cellular macromolecule biosynthetic process
						0.0588235	GO:0045586	regulation of gamma-delta T cell differentiation	0.03125	GO:0009749	response to glucose stimulus				0.0322581	GO:0034660	ncRNA metabolic process
						0.0588235	GO:0045588	positive regulation of gamma-delta T cell differentiation	0.03125	GO:0009792	embryo development ending in birth or egg hatching				0.0322581	GO:0035107	appendage morphogenesis
						0.0588235	GO:0045664	regulation of neuron differentiation	0.03125	GO:0009952	anterior/posterior pattern specification				0.0322581	GO:0035108	limb morphogenesis
						0.0588235	GO:0045906	negative regulation of vasoconstriction	0.03125	GO:0009954	proximal/distal pattern formation				0.0322581	GO:0035457	cellular response to interferon-alpha
						0.0588235	GO:0046649	lymphocyte activation	0.03125	GO:0009967	positive regulation of signal transduction				0.0322581	GO:0035909	aorta morphogenesis
						0.0588235	GO:0048010	vascular endothelial growth factor receptor signaling pathway	0.03125	GO:0010038	response to metal ion				0.0322581	GO:0035988	chondrocyte proliferation
						0.0588235	GO:0048167	regulation of synaptic plasticity	0.03125	GO:0010332	response to gamma radiation				0.0322581	GO:0040001	establishment of mitotic spindle localization
						0.0588235	GO:0048247	lymphocyte chemotaxis	0.03125	GO:0010466	negative regulation of peptidase activity				0.0322581	GO:0040011	locomotion
						0.0588235	GO:0048286	lung alveolus development	0.03125	GO:0010563	negative regulation of phosphorus metabolic process				0.0322581	GO:0040012	regulation of locomotion
						0.0588235	GO:0048661	positive regulation of smooth muscle cell proliferation	0.03125	GO:0010574	regulation of vascular endothelial growth factor production				0.0322581	GO:0040034	regulation of development, heterochronic
						0.0588235	GO:0048709	oligodendrocyte differentiation	0.03125	GO:0010648	negative regulation of cell communication				0.0322581	GO:0042060	wound healing
						0.0588235	GO:0048747	muscle fiber development	0.03125	GO:0010716	negative regulation of extracellular matrix disassembly				0.0322581	GO:0042273	ribosomal large subunit biogenesis
						0.0588235	GO:0048872	homeostasis of number of cells	0.03125	GO:0010718	positive regulation of epithelial to mesenchymal transition				0.0322581	GO:0042330	taxis
						0.0588235	GO:0048878	chemical homeostasis	0.03125	GO:0010720	positive regulation of cell development				0.0322581	GO:0042476	odontogenesis
						0.0588235	GO:0050654	chondroitin sulfate proteoglycan metabolic process	0.03125	GO:0010721	negative regulation of cell development				0.0322581	GO:0042493	response to drug
						0.0588235	GO:0050679	positive regulation of epithelial cell proliferation	0.03125	GO:0010758	regulation of macrophage chemotaxis				0.0322581	GO:0042552	myelination
						0.0588235	GO:0050777	negative regulation of immune response	0.03125	GO:0010759	positive regulation of macrophage chemotaxis				0.0322581	GO:0042692	muscle cell differentiation
						0.0588235	GO:0050801	ion homeostasis	0.03125	GO:0010810	regulation of cell-substrate adhesion				0.0322581	GO:0042773	ATP synthesis coupled electron transport
						0.0588235	GO:0050818	regulation of coagulation	0.03125	GO:0010811	positive regulation of cell-substrate adhesion				0.0322581	GO:0042775	mitochondrial ATP synthesis coupled electron transport
						0.0588235	GO:0050864	regulation of B cell activation	0.03125	GO:0010935	regulation of macrophage cytokine production				0.0322581	GO:0043161	proteasomal ubiquitin-dependent protein catabolic process
						0.0588235	GO:0050877	neurological system process	0.03125	GO:0010936	negative regulation of macrophage cytokine production				0.0322581	GO:0043241	protein complex disassembly
						0.0588235	GO:0051146	striated muscle cell differentiation	0.03125	GO:0010941	regulation of cell death				0.0322581	GO:0043407	negative regulation of MAP kinase activity
						0.0588235	GO:0051216	cartilage development	0.03125	GO:0010951	negative regulation of endopeptidase activity				0.0322581	GO:0044236	multicellular organismal metabolic process
						0.0588235	GO:0051346	negative regulation of hydrolase activity	0.03125	GO:0010955	negative regulation of protein processing				0.0322581	GO:0045047	protein targeting to ER
						0.0588235	GO:0051348	negative regulation of transferase activity	0.03125	GO:0014015	positive regulation of gliogenesis				0.0322581	GO:0045087	innate immune response
						0.0588235	GO:0051591	response to cAMP	0.03125	GO:0014706	striated muscle tissue development				0.0322581	GO:0045333	cellular respiration
						0.0588235	GO:0051592	response to calcium ion	0.03125	GO:0014805	smooth muscle adaptation				0.0322581	GO:0045597	positive regulation of cell differentiation
						0.0588235	GO:0051971	positive regulation of transmission of nerve impulse	0.03125	GO:0015672	monovalent inorganic cation transport				0.0322581	GO:0045667	regulation of osteoblast differentiation
						0.0588235	GO:0055006	cardiac cell development	0.03125	GO:0015698	inorganic anion transport				0.0322581	GO:0045746	negative regulation of Notch signaling pathway
						0.0588235	GO:0055013	cardiac muscle cell development	0.03125	GO:0015807	L-amino acid transport				0.0322581	GO:0045765	regulation of angiogenesis
						0.0588235	GO:0055080	cation homeostasis	0.03125	GO:0016043	cellular component organization				0.0322581	GO:0045766	positive regulation of angiogenesis
						0.0588235	GO:0060056	mammary gland involution	0.03125	GO:0016048	detection of temperature stimulus				0.0322581	GO:0045768	positive regulation of anti-apoptosis
						0.0588235	GO:0060071	Wnt receptor signaling pathway, planar cell polarity pathway	0.03125	GO:0016079	synaptic vesicle exocytosis				0.0322581	GO:0045837	negative regulation of membrane potential
						0.0588235	GO:0060284	regulation of cell development	0.03125	GO:0016188	synaptic vesicle maturation				0.0322581	GO:0045840	positive regulation of mitosis
						0.0588235	GO:0060348	bone development	0.03125	GO:0016339	calcium-dependent cell-cell adhesion				0.0322581	GO:0046622	positive regulation of organ growth
						0.0588235	GO:0060537	muscle tissue development	0.03125	GO:0018149	peptide cross-linking				0.0322581	GO:0048008	platelet-derived growth factor receptor signaling pathway
						0.0588235	GO:0060541	respiratory system development	0.03125	GO:0019725	cellular homeostasis				0.0322581	GO:0048145	regulation of fibroblast proliferation
						0.0588235	GO:0070374	positive regulation of ERK1 and ERK2 cascade	0.03125	GO:0019884	antigen processing and presentation of exogenous antigen				0.0322581	GO:0048505	regulation of timing of cell differentiation
						0.0588235	GO:0070665	positive regulation of leukocyte proliferation	0.03125	GO:0021529	spinal cord oligodendrocyte cell differentiation				0.0322581	GO:0048545	response to steroid hormone stimulus
						0.0588235	GO:0072012	glomerulus vasculature development	0.03125	GO:0021530	spinal cord oligodendrocyte cell fate specification				0.0322581	GO:0048562	embryonic organ morphogenesis
						0.0588235	GO:0080134	regulation of response to stress	0.03125	GO:0021537	telencephalon development				0.0322581	GO:0048568	embryonic organ development
						0.0588235	GO:0090175	regulation of establishment of planar polarity	0.03125	GO:0021543	pallium development				0.0322581	GO:0048598	embryonic morphogenesis
						0.0588235	GO:0097066	response to thyroid hormone stimulus	0.03125	GO:0021778	oligodendrocyte cell fate specification				0.0322581	GO:0048641	regulation of skeletal muscle tissue development
						0.0588235	GO:0097067	cellular response to thyroid hormone stimulus	0.03125	GO:0021780	glial cell fate specification				0.0322581	GO:0048678	response to axon injury
						0.0588235	GO:0097205	renal filtration	0.03125	GO:0021782	glial cell development				0.0322581	GO:0048704	embryonic skeletal system morphogenesis
						0.0588235	GO:2000377	regulation of reactive oxygen species metabolic process	0.03125	GO:0021882	regulation of transcription from RNA polymerase II promoter involved in forebrain neuron fate commitment				0.0322581	GO:0048708	astrocyte differentiation
						0.0294118	GO:0000272	polysaccharide catabolic process	0.03125	GO:0021893	cerebral cortex GABAergic interneuron fate commitment				0.0322581	GO:0048714	positive regulation of oligodendrocyte differentiation
						0.0294118	GO:0001300	chronological cell aging	0.03125	GO:0021953	central nervous system neuron differentiation				0.0322581	GO:0048715	negative regulation of oligodendrocyte differentiation
						0.0294118	GO:0001523	retinoid metabolic process	0.03125	GO:0021954	central nervous system neuron development				0.0322581	GO:0048742	regulation of skeletal muscle fiber development
						0.0294118	GO:0001562	response to protozoan	0.03125	GO:0022010	central nervous system myelination				0.0322581	GO:0048771	tissue remodeling
						0.0294118	GO:0001569	patterning of blood vessels	0.03125	GO:0022406	membrane docking				0.0322581	GO:0048863	stem cell differentiation
						0.0294118	GO:0001570	vasculogenesis	0.03125	GO:0022409	positive regulation of cell-cell adhesion				0.0322581	GO:0048864	stem cell development
						0.0294118	GO:0001649	osteoblast differentiation	0.03125	GO:0022602	ovulation cycle process				0.0322581	GO:0048870	cell motility
						0.0294118	GO:0001656	metanephros development	0.03125	GO:0022604	regulation of cell morphogenesis				0.0322581	GO:0050654	chondroitin sulfate proteoglycan metabolic process
						0.0294118	GO:0001706	endoderm formation	0.03125	GO:0022614	membrane to membrane docking				0.0322581	GO:0050657	nucleic acid transport
						0.0294118	GO:0001754	eye photoreceptor cell differentiation	0.03125	GO:0022616	DNA strand elongation				0.0322581	GO:0050658	RNA transport
						0.0294118	GO:0001766	membrane raft polarization	0.03125	GO:0023057	negative regulation of signaling				0.0322581	GO:0050678	regulation of epithelial cell proliferation
						0.0294118	GO:0001774	microglial cell activation	0.03125	GO:0030001	metal ion transport				0.0322581	GO:0050679	positive regulation of epithelial cell proliferation
						0.0294118	GO:0001816	cytokine production	0.03125	GO:0030036	actin cytoskeleton organization				0.0322581	GO:0050768	negative regulation of neurogenesis
						0.0294118	GO:0001822	kidney development	0.03125	GO:0030071	regulation of mitotic metaphase/anaphase transition				0.0322581	GO:0050773	regulation of dendrite development
						0.0294118	GO:0001838	embryonic epithelial tube formation	0.03125	GO:0030100	regulation of endocytosis				0.0322581	GO:0050808	synapse organization
						0.0294118	GO:0001843	neural tube closure	0.03125	GO:0030111	regulation of Wnt receptor signaling pathway				0.0322581	GO:0050920	regulation of chemotaxis
						0.0294118	GO:0001878	response to yeast	0.03125	GO:0030217	T cell differentiation				0.0322581	GO:0051028	mRNA transport
						0.0294118	GO:0001894	tissue homeostasis	0.03125	GO:0030261	chromosome condensation				0.0322581	GO:0051095	regulation of helicase activity
						0.0294118	GO:0001938	positive regulation of endothelial cell proliferation	0.03125	GO:0030323	respiratory tube development				0.0322581	GO:0051099	positive regulation of binding
						0.0294118	GO:0001957	intramembranous ossification	0.03125	GO:0030324	lung development				0.0322581	GO:0051100	negative regulation of binding
						0.0294118	GO:0001974	blood vessel remodeling	0.03125	GO:0030800	negative regulation of cyclic nucleotide metabolic process				0.0322581	GO:0051146	striated muscle cell differentiation
						0.0294118	GO:0002009	morphogenesis of an epithelium	0.03125	GO:0030803	negative regulation of cyclic nucleotide biosynthetic process				0.0322581	GO:0051153	regulation of striated muscle cell differentiation
						0.0294118	GO:0002062	chondrocyte differentiation	0.03125	GO:0030809	negative regulation of nucleotide biosynthetic process				0.0322581	GO:0051216	cartilage development
						0.0294118	GO:0002064	epithelial cell development	0.03125	GO:0030815	negative regulation of cAMP metabolic process				0.0322581	GO:0051225	spindle assembly
						0.0294118	GO:0002138	retinoic acid biosynthetic process	0.03125	GO:0030818	negative regulation of cAMP biosynthetic process				0.0322581	GO:0051236	establishment of RNA localization
						0.0294118	GO:0002218	activation of innate immune response	0.03125	GO:0031055	chromatin remodeling at centromere				0.0322581	GO:0051239	regulation of multicellular organismal process
						0.0294118	GO:0002238	response to molecule of fungal origin	0.03125	GO:0031100	organ regeneration				0.0322581	GO:0051256	spindle midzone assembly involved in mitosis
						0.0294118	GO:0002263	cell activation involved in immune response	0.03125	GO:0031280	negative regulation of cyclase activity				0.0322581	GO:0051270	regulation of cellular component movement
						0.0294118	GO:0002279	mast cell activation involved in immune response	0.03125	GO:0031344	regulation of cell projection organization				0.0322581	GO:0051293	establishment of spindle localization
						0.0294118	GO:0002281	macrophage activation involved in immune response	0.03125	GO:0031347	regulation of defense response				0.0322581	GO:0051305	chromosome movement towards spindle pole
						0.0294118	GO:0002282	microglial cell activation involved in immune response	0.03125	GO:0031497	chromatin assembly				0.0322581	GO:0051321	meiotic cell cycle
						0.0294118	GO:0002283	neutrophil activation involved in immune response	0.03125	GO:0031577	spindle checkpoint				0.0322581	GO:0051327	M phase of meiotic cell cycle
						0.0294118	GO:0002366	leukocyte activation involved in immune response	0.03125	GO:0031646	positive regulation of neurological system process				0.0322581	GO:0051382	kinetochore assembly
						0.0294118	GO:0002431	Fc receptor mediated stimulatory signaling pathway	0.03125	GO:0032091	negative regulation of protein binding				0.0322581	GO:0051384	response to glucocorticoid stimulus
						0.0294118	GO:0002444	myeloid leukocyte mediated immunity	0.03125	GO:0032228	regulation of synaptic transmission, GABAergic				0.0322581	GO:0051443	positive regulation of ubiquitin-protein ligase activity
						0.0294118	GO:0002448	mast cell mediated immunity	0.03125	GO:0032291	axon ensheathment in central nervous system				0.0322581	GO:0051569	regulation of histone H3-K4 methylation
						0.0294118	GO:0002478	antigen processing and presentation of exogenous peptide antigen	0.03125	GO:0032680	regulation of tumor necrosis factor production				0.0322581	GO:0051571	positive regulation of histone H3-K4 methylation
						0.0294118	GO:0002507	tolerance induction	0.03125	GO:0032763	regulation of mast cell cytokine production				0.0322581	GO:0051592	response to calcium ion
						0.0294118	GO:0002526	acute inflammatory response	0.03125	GO:0032944	regulation of mononuclear cell proliferation				0.0322581	GO:0051653	spindle localization
						0.0294118	GO:0002532	production of molecular mediator involved in inflammatory response	0.03125	GO:0032963	collagen metabolic process				0.0322581	GO:0051656	establishment of organelle localization
						0.0294118	GO:0002543	activation of blood coagulation via clotting cascade	0.03125	GO:0033003	regulation of mast cell activation				0.0322581	GO:0051674	localization of cell
						0.0294118	GO:0002577	regulation of antigen processing and presentation	0.03125	GO:0034080	CenH3-containing nucleosome assembly at centromere				0.0322581	GO:0051707	response to other organism
						0.0294118	GO:0002634	regulation of germinal center formation	0.03125	GO:0034220	ion transmembrane transport				0.0322581	GO:0051785	positive regulation of nuclear division
						0.0294118	GO:0002673	regulation of acute inflammatory response	0.03125	GO:0034284	response to monosaccharide stimulus				0.0322581	GO:0051823	regulation of synapse structural plasticity
						0.0294118	GO:0002675	positive regulation of acute inflammatory response	0.03125	GO:0034447	very-low-density lipoprotein particle clearance				0.0322581	GO:0051957	positive regulation of amino acid transport
						0.0294118	GO:0002679	respiratory burst involved in defense response	0.03125	GO:0034508	centromere complex assembly				0.0322581	GO:0055001	muscle cell development
						0.0294118	GO:0002689	negative regulation of leukocyte chemotaxis	0.03125	GO:0034612	response to tumor necrosis factor				0.0322581	GO:0060056	mammary gland involution
						0.0294118	GO:0002700	regulation of production of molecular mediator of immune response	0.03125	GO:0034724	DNA replication-independent nucleosome organization				0.0322581	GO:0060071	Wnt receptor signaling pathway, planar cell polarity pathway
						0.0294118	GO:0002703	regulation of leukocyte mediated immunity	0.03125	GO:0034728	nucleosome organization				0.0322581	GO:0060174	limb bud formation
						0.0294118	GO:0002705	positive regulation of leukocyte mediated immunity	0.03125	GO:0035239	tube morphogenesis				0.0322581	GO:0060219	camera-type eye photoreceptor cell differentiation
						0.0294118	GO:0002708	positive regulation of lymphocyte mediated immunity	0.03125	GO:0035567	non-canonical Wnt receptor signaling pathway				0.0322581	GO:0060249	anatomical structure homeostasis
						0.0294118	GO:0002820	negative regulation of adaptive immune response	0.03125	GO:0035850	epithelial cell differentiation involved in kidney development				0.0322581	GO:0060429	epithelium development
						0.0294118	GO:0003007	heart morphogenesis	0.03125	GO:0042129	regulation of T cell proliferation				0.0322581	GO:0060537	muscle tissue development
						0.0294118	GO:0003009	skeletal muscle contraction	0.03125	GO:0042312	regulation of vasodilation				0.0322581	GO:0060606	tube closure
						0.0294118	GO:0003012	muscle system process	0.03125	GO:0042326	negative regulation of phosphorylation				0.0322581	GO:0060828	regulation of canonical Wnt receptor signaling pathway
						0.0294118	GO:0003073	regulation of systemic arterial blood pressure	0.03125	GO:0042554	superoxide anion generation				0.0322581	GO:0060900	embryonic camera-type eye formation
						0.0294118	GO:0003081	regulation of systemic arterial blood pressure by renin-angiotensin	0.03125	GO:0042590	antigen processing and presentation of exogenous peptide antigen via MHC class I				0.0322581	GO:0060993	kidney morphogenesis
						0.0294118	GO:0003158	endothelium development	0.03125	GO:0042592	homeostatic process				0.0322581	GO:0060998	regulation of dendritic spine development
						0.0294118	GO:0003205	cardiac chamber development	0.03125	GO:0042742	defense response to bacterium				0.0322581	GO:0061001	regulation of dendritic spine morphogenesis
						0.0294118	GO:0003206	cardiac chamber morphogenesis	0.03125	GO:0042981	regulation of apoptotic process				0.0322581	GO:0061326	renal tubule development
						0.0294118	GO:0003208	cardiac ventricle morphogenesis	0.03125	GO:0043009	chordate embryonic development				0.0322581	GO:0061333	renal tubule morphogenesis
						0.0294118	GO:0003231	cardiac ventricle development	0.03125	GO:0043044	ATP-dependent chromatin remodeling				0.0322581	GO:0065003	macromolecular complex assembly
						0.0294118	GO:0003382	epithelial cell morphogenesis	0.03125	GO:0043066	negative regulation of apoptotic process				0.0322581	GO:0070206	protein trimerization
						0.0294118	GO:0005976	polysaccharide metabolic process	0.03125	GO:0043069	negative regulation of programmed cell death				0.0322581	GO:0070482	response to oxygen levels
						0.0294118	GO:0006006	glucose metabolic process	0.03125	GO:0043092	L-amino acid import				0.0322581	GO:0070972	protein localization in endoplasmic reticulum
						0.0294118	GO:0006022	aminoglycan metabolic process	0.03125	GO:0043299	leukocyte degranulation				0.0322581	GO:0071294	cellular response to zinc ion
						0.0294118	GO:0006029	proteoglycan metabolic process	0.03125	GO:0043368	positive T cell selection				0.0322581	GO:0071310	cellular response to organic substance
						0.0294118	GO:0006090	pyruvate metabolic process	0.03125	GO:0043393	regulation of protein binding				0.0322581	GO:0071345	cellular response to cytokine stimulus
						0.0294118	GO:0006096	glycolysis	0.03125	GO:0043405	regulation of MAP kinase activity				0.0322581	GO:0071417	cellular response to organic nitrogen
						0.0294118	GO:0006120	mitochondrial electron transport, NADH to ubiquinone	0.03125	GO:0043408	regulation of MAPK cascade				0.0322581	GO:0071418	cellular response to amine stimulus
						0.0294118	GO:0006599	phosphagen metabolic process	0.03125	GO:0043486	histone exchange				0.0322581	GO:0071453	cellular response to oxygen levels
						0.0294118	GO:0006600	creatine metabolic process	0.03125	GO:0043550	regulation of lipid kinase activity				0.0322581	GO:0071504	cellular response to heparin
						0.0294118	GO:0006633	fatty acid biosynthetic process	0.03125	GO:0043552	positive regulation of phosphatidylinositol 3-kinase activity				0.0322581	GO:0071822	protein complex subunit organization
						0.0294118	GO:0006690	icosanoid metabolic process	0.03125	GO:0043584	nose development				0.0322581	GO:0071843	cellular component biogenesis at cellular level
						0.0294118	GO:0006720	isoprenoid metabolic process	0.03125	GO:0043588	skin development				0.0322581	GO:0071845	cellular component disassembly at cellular level
						0.0294118	GO:0006790	sulfur compound metabolic process	0.03125	GO:0044092	negative regulation of molecular function				0.0322581	GO:0071901	negative regulation of protein serine/threonine kinase activity
						0.0294118	GO:0006826	iron ion transport	0.03125	GO:0044246	regulation of multicellular organismal metabolic process				0.0322581	GO:0072009	nephron epithelium development
						0.0294118	GO:0006910	phagocytosis, recognition	0.03125	GO:0045058	T cell selection				0.0322581	GO:0072028	nephron morphogenesis
						0.0294118	GO:0006929	substrate-dependent cell migration	0.03125	GO:0045059	positive thymic T cell selection				0.0322581	GO:0072073	kidney epithelium development
						0.0294118	GO:0006936	muscle contraction	0.03125	GO:0045061	thymic T cell selection				0.0322581	GO:0072078	nephron tubule morphogenesis
						0.0294118	GO:0006937	regulation of muscle contraction	0.03125	GO:0045137	development of primary sexual characteristics				0.0322581	GO:0072079	nephron tubule formation
						0.0294118	GO:0006941	striated muscle contraction	0.03125	GO:0045596	negative regulation of cell differentiation				0.0322581	GO:0072080	nephron tubule development
						0.0294118	GO:0006968	cellular defense response	0.03125	GO:0045664	regulation of neuron differentiation				0.0322581	GO:0072088	nephron epithelium morphogenesis
						0.0294118	GO:0006979	response to oxidative stress	0.03125	GO:0045665	negative regulation of neuron differentiation				0.0322581	GO:0072170	metanephric tubule development
						0.0294118	GO:0007026	negative regulation of microtubule depolymerization	0.03125	GO:0045685	regulation of glial cell differentiation				0.0322581	GO:0072207	metanephric epithelium development
						0.0294118	GO:0007132	meiotic metaphase I	0.03125	GO:0045686	negative regulation of glial cell differentiation				0.0322581	GO:0072210	metanephric nephron development
						0.0294118	GO:0007154	cell communication	0.03125	GO:0045787	positive regulation of cell cycle				0.0322581	GO:0072224	metanephric glomerulus development
						0.0294118	GO:0007157	heterophilic cell-cell adhesion	0.03125	GO:0045839	negative regulation of mitosis				0.0322581	GO:0072234	metanephric nephron tubule development
						0.0294118	GO:0007160	cell-matrix adhesion	0.03125	GO:0045841	negative regulation of mitotic metaphase/anaphase transition				0.0322581	GO:0072243	metanephric nephron epithelium development
						0.0294118	GO:0007165	signal transduction	0.03125	GO:0045907	positive regulation of vasoconstriction				0.0322581	GO:0072594	establishment of protein localization to organelle
						0.0294118	GO:0007166	cell surface receptor signaling pathway	0.03125	GO:0045909	positive regulation of vasodilation				0.0322581	GO:0072599	establishment of protein localization in endoplasmic reticulum
						0.0294118	GO:0007199	G-protein signaling, coupled to cGMP nucleotide second messenger	0.03125	GO:0045936	negative regulation of phosphate metabolic process				0.0322581	GO:0090092	regulation of transmembrane receptor protein serine/threonine kinase signaling pathway
						0.0294118	GO:0007263	nitric oxide mediated signal transduction	0.03125	GO:0045980	negative regulation of nucleotide metabolic process				0.0322581	GO:0090101	negative regulation of transmembrane receptor protein serine/threonine kinase signaling pathway
						0.0294118	GO:0007422	peripheral nervous system development	0.03125	GO:0046697	decidualization				0.0322581	GO:0090175	regulation of establishment of planar polarity
						0.0294118	GO:0007507	heart development	0.03125	GO:0048002	antigen processing and presentation of peptide antigen				0.0322581	GO:0090304	nucleic acid metabolic process
						0.0294118	GO:0007517	muscle organ development	0.03125	GO:0048008	platelet-derived growth factor receptor signaling pathway				0.0322581	GO:0097066	response to thyroid hormone stimulus
						0.0294118	GO:0007519	skeletal muscle tissue development	0.03125	GO:0048168	regulation of neuronal synaptic plasticity				0.0322581	GO:0097067	cellular response to thyroid hormone stimulus
						0.0294118	GO:0007584	response to nutrient	0.03125	GO:0048523	negative regulation of cellular process				0.0322581	GO:2000097	regulation of smooth muscle cell-matrix adhesion
						0.0294118	GO:0007589	body fluid secretion	0.03125	GO:0048534	hemopoietic or lymphoid organ development				0.0322581	GO:2000145	regulation of cell motility
						0.0294118	GO:0007610	behavior	0.03125	GO:0048568	embryonic organ development				0.0322581	GO:2000177	regulation of neural precursor cell proliferation
						0.0294118	GO:0007611	learning or memory	0.03125	GO:0048608	reproductive structure development				0.0322581	GO:2000179	positive regulation of neural precursor cell proliferation
						0.0294118	GO:0007612	learning	0.03125	GO:0048646	anatomical structure formation involved in morphogenesis				0.0322581	GO:2000602	regulation of interphase of mitotic cell cycle
						0.0294118	GO:0008217	regulation of blood pressure	0.03125	GO:0048660	regulation of smooth muscle cell proliferation
						0.0294118	GO:0008277	regulation of G-protein coupled receptor protein signaling pathway	0.03125	GO:0048661	positive regulation of smooth muscle cell proliferation
						0.0294118	GO:0008283	cell proliferation	0.03125	GO:0048663	neuron fate commitment
						0.0294118	GO:0008347	glial cell migration	0.03125	GO:0048676	axon extension involved in development
						0.0294118	GO:0009620	response to fungus	0.03125	GO:0048678	response to axon injury
						0.0294118	GO:0009746	response to hexose stimulus	0.03125	GO:0048704	embryonic skeletal system morphogenesis
						0.0294118	GO:0009756	carbohydrate mediated signaling	0.03125	GO:0048705	skeletal system morphogenesis
						0.0294118	GO:0010172	embryonic body morphogenesis	0.03125	GO:0048713	regulation of oligodendrocyte differentiation
						0.0294118	GO:0010212	response to ionizing radiation	0.03125	GO:0048715	negative regulation of oligodendrocyte differentiation
						0.0294118	GO:0010447	response to acidity	0.03125	GO:0048736	appendage development
						0.0294118	GO:0010561	negative regulation of glycoprotein biosynthetic process	0.03125	GO:0048741	skeletal muscle fiber development
						0.0294118	GO:0010563	negative regulation of phosphorus metabolic process	0.03125	GO:0048771	tissue remodeling
						0.0294118	GO:0010595	positive regulation of endothelial cell migration	0.03125	GO:0048872	homeostasis of number of cells
						0.0294118	GO:0010740	positive regulation of intracellular protein kinase cascade	0.03125	GO:0048878	chemical homeostasis
						0.0294118	GO:0010811	positive regulation of cell-substrate adhesion	0.03125	GO:0050000	chromosome localization
						0.0294118	GO:0010927	cellular component assembly involved in morphogenesis	0.03125	GO:0050663	cytokine secretion
						0.0294118	GO:0010939	regulation of necrotic cell death	0.03125	GO:0050665	hydrogen peroxide biosynthetic process
						0.0294118	GO:0010975	regulation of neuron projection development	0.03125	GO:0050670	regulation of lymphocyte proliferation
						0.0294118	GO:0014003	oligodendrocyte development	0.03125	GO:0050767	regulation of neurogenesis
						0.0294118	GO:0014013	regulation of gliogenesis	0.03125	GO:0050777	negative regulation of immune response
						0.0294118	GO:0014020	primary neural tube formation	0.03125	GO:0050801	ion homeostasis
						0.0294118	GO:0014047	glutamate secretion	0.03125	GO:0050806	positive regulation of synaptic transmission
						0.0294118	GO:0014068	positive regulation of phosphatidylinositol 3-kinase cascade	0.03125	GO:0050852	T cell receptor signaling pathway
						0.0294118	GO:0014820	tonic smooth muscle contraction	0.03125	GO:0050864	regulation of B cell activation
						0.0294118	GO:0015682	ferric iron transport	0.03125	GO:0050890	cognition
						0.0294118	GO:0016049	cell growth	0.03125	GO:0050922	negative regulation of chemotaxis
						0.0294118	GO:0016101	diterpenoid metabolic process	0.03125	GO:0050926	regulation of positive chemotaxis
						0.0294118	GO:0016331	morphogenesis of embryonic epithelium	0.03125	GO:0050927	positive regulation of positive chemotaxis
						0.0294118	GO:0016339	calcium-dependent cell-cell adhesion	0.03125	GO:0051049	regulation of transport
						0.0294118	GO:0018108	peptidyl-tyrosine phosphorylation	0.03125	GO:0051093	negative regulation of developmental process
						0.0294118	GO:0018212	peptidyl-tyrosine modification	0.03125	GO:0051094	positive regulation of developmental process
						0.0294118	GO:0019220	regulation of phosphate metabolic process	0.03125	GO:0051098	regulation of binding
						0.0294118	GO:0019229	regulation of vasoconstriction	0.03125	GO:0051100	negative regulation of binding
						0.0294118	GO:0019302	D-ribose biosynthetic process	0.03125	GO:0051128	regulation of cellular component organization
						0.0294118	GO:0019693	ribose phosphate metabolic process	0.03125	GO:0051216	cartilage development
						0.0294118	GO:0019827	stem cell maintenance	0.03125	GO:0051240	positive regulation of multicellular organismal process
						0.0294118	GO:0019884	antigen processing and presentation of exogenous antigen	0.03125	GO:0051241	negative regulation of multicellular organismal process
						0.0294118	GO:0021542	dentate gyrus development	0.03125	GO:0051249	regulation of lymphocyte activation
						0.0294118	GO:0021602	cranial nerve morphogenesis	0.03125	GO:0051276	chromosome organization
						0.0294118	GO:0021675	nerve development	0.03125	GO:0051301	cell division
						0.0294118	GO:0021782	glial cell development	0.03125	GO:0051303	establishment of chromosome localization
						0.0294118	GO:0022614	membrane to membrane docking	0.03125	GO:0051325	interphase
						0.0294118	GO:0022900	electron transport chain	0.03125	GO:0051329	interphase of mitotic cell cycle
						0.0294118	GO:0023052	signaling	0.03125	GO:0051346	negative regulation of hydrolase activity
						0.0294118	GO:0030036	actin cytoskeleton organization	0.03125	GO:0051350	negative regulation of lyase activity
						0.0294118	GO:0030048	actin filament-based movement	0.03125	GO:0051383	kinetochore organization
						0.0294118	GO:0030049	muscle filament sliding	0.03125	GO:0051482	elevation of cytosolic calcium ion concentration involved in G-protein signaling coupled to IP3 second messenger
						0.0294118	GO:0030194	positive regulation of blood coagulation	0.03125	GO:0051668	localization within membrane
						0.0294118	GO:0030204	chondroitin sulfate metabolic process	0.03125	GO:0051716	cellular response to stimulus
						0.0294118	GO:0030225	macrophage differentiation	0.03125	GO:0051726	regulation of cell cycle
						0.0294118	GO:0030239	myofibril assembly	0.03125	GO:0051782	negative regulation of cell division
						0.0294118	GO:0030240	skeletal muscle thin filament assembly	0.03125	GO:0051784	negative regulation of nuclear division
						0.0294118	GO:0030278	regulation of ossification	0.03125	GO:0051960	regulation of nervous system development
						0.0294118	GO:0030336	negative regulation of cell migration	0.03125	GO:0051971	positive regulation of transmission of nerve impulse
						0.0294118	GO:0030855	epithelial cell differentiation	0.03125	GO:0051983	regulation of chromosome segregation
						0.0294118	GO:0031032	actomyosin structure organization	0.03125	GO:0055002	striated muscle cell development
						0.0294118	GO:0031112	positive regulation of microtubule polymerization or depolymerization	0.03125	GO:0055072	iron ion homeostasis
						0.0294118	GO:0031113	regulation of microtubule polymerization	0.03125	GO:0055085	transmembrane transport
						0.0294118	GO:0031116	positive regulation of microtubule polymerization	0.03125	GO:0060071	Wnt receptor signaling pathway, planar cell polarity pathway
						0.0294118	GO:0031344	regulation of cell projection organization	0.03125	GO:0060173	limb development
						0.0294118	GO:0031345	negative regulation of cell projection organization	0.03125	GO:0060348	bone development
						0.0294118	GO:0031394	positive regulation of prostaglandin biosynthetic process	0.03125	GO:0060412	ventricular septum morphogenesis
						0.0294118	GO:0031580	membrane raft distribution	0.03125	GO:0060441	epithelial tube branching involved in lung morphogenesis
						0.0294118	GO:0031664	regulation of lipopolysaccharide-mediated signaling pathway	0.03125	GO:0060537	muscle tissue development
						0.0294118	GO:0031667	response to nutrient levels	0.03125	GO:0060548	negative regulation of cell death
						0.0294118	GO:0032649	regulation of interferon-gamma production	0.03125	GO:0060712	spongiotrophoblast layer development
						0.0294118	GO:0032675	regulation of interleukin-6 production	0.03125	GO:0061008	hepaticobiliary system development
						0.0294118	GO:0032677	regulation of interleukin-8 production	0.03125	GO:0061061	muscle structure development
						0.0294118	GO:0032879	regulation of localization	0.03125	GO:0061138	morphogenesis of a branching epithelium
						0.0294118	GO:0032928	regulation of superoxide anion generation	0.03125	GO:0061318	renal filtration cell differentiation
						0.0294118	GO:0032930	positive regulation of superoxide anion generation	0.03125	GO:0061351	neural precursor cell proliferation
						0.0294118	GO:0032946	positive regulation of mononuclear cell proliferation	0.03125	GO:0065004	protein-DNA complex assembly
						0.0294118	GO:0032956	regulation of actin cytoskeleton organization	0.03125	GO:0065008	regulation of biological quality
						0.0294118	GO:0032970	regulation of actin filament-based process	0.03125	GO:0070374	positive regulation of ERK1 and ERK2 cascade
						0.0294118	GO:0033275	actin-myosin filament sliding	0.03125	GO:0070555	response to interleukin-1
						0.0294118	GO:0033572	transferrin transport	0.03125	GO:0070613	regulation of protein processing
						0.0294118	GO:0033630	positive regulation of cell adhesion mediated by integrin	0.03125	GO:0070663	regulation of leukocyte proliferation
						0.0294118	GO:0033993	response to lipid	0.03125	GO:0070664	negative regulation of leukocyte proliferation
						0.0294118	GO:0034121	regulation of toll-like receptor signaling pathway	0.03125	GO:0071103	DNA conformation change
						0.0294118	GO:0034136	negative regulation of toll-like receptor 2 signaling pathway	0.03125	GO:0071173	spindle assembly checkpoint
						0.0294118	GO:0034284	response to monosaccharide stimulus	0.03125	GO:0071174	mitotic cell cycle spindle checkpoint
						0.0294118	GO:0034329	cell junction assembly	0.03125	GO:0071248	cellular response to metal ion
						0.0294118	GO:0034330	cell junction organization	0.03125	GO:0071260	cellular response to mechanical stimulus
						0.0294118	GO:0034612	response to tumor necrosis factor	0.03125	GO:0071276	cellular response to cadmium ion
						0.0294118	GO:0034637	cellular carbohydrate biosynthetic process	0.03125	GO:0071277	cellular response to calcium ion
						0.0294118	GO:0034755	iron ion transmembrane transport	0.03125	GO:0071347	cellular response to interleukin-1
						0.0294118	GO:0035148	tube formation	0.03125	GO:0071356	cellular response to tumor necrosis factor
						0.0294118	GO:0035239	tube morphogenesis	0.03125	GO:0071455	cellular response to hyperoxia
						0.0294118	GO:0035295	tube development	0.03125	GO:0071637	regulation of monocyte chemotactic protein-1 production
						0.0294118	GO:0035385	Roundabout signaling pathway	0.03125	GO:0071675	regulation of mononuclear cell migration
						0.0294118	GO:0035583	sequestering of TGFbeta in extracellular matrix	0.03125	GO:0071824	protein-DNA complex subunit organization
						0.0294118	GO:0035860	glial cell-derived neurotrophic factor receptor signaling pathway	0.03125	GO:0071840	cellular component organization or biogenesis
						0.0294118	GO:0035924	cellular response to vascular endothelial growth factor stimulus	0.03125	GO:0071841	cellular component organization or biogenesis at cellular level
						0.0294118	GO:0036072	direct ossification	0.03125	GO:0071842	cellular component organization at cellular level
						0.0294118	GO:0040013	negative regulation of locomotion	0.03125	GO:0072010	glomerular epithelium development
						0.0294118	GO:0042035	regulation of cytokine biosynthetic process	0.03125	GO:0072109	glomerular mesangium development
						0.0294118	GO:0042108	positive regulation of cytokine biosynthetic process	0.03125	GO:0072110	glomerular mesangial cell proliferation
						0.0294118	GO:0042110	T cell activation	0.03125	GO:0072112	glomerular visceral epithelial cell differentiation
						0.0294118	GO:0042116	macrophage activation	0.03125	GO:0072311	glomerular epithelial cell differentiation
						0.0294118	GO:0042384	cilium assembly	0.03125	GO:0090025	regulation of monocyte chemotaxis
						0.0294118	GO:0042391	regulation of membrane potential	0.03125	GO:0090049	regulation of cell migration involved in sprouting angiogenesis
						0.0294118	GO:0042730	fibrinolysis	0.03125	GO:0090175	regulation of establishment of planar polarity
						0.0294118	GO:0042743	hydrogen peroxide metabolic process	0.03125	GO:0090224	regulation of spindle organization
						0.0294118	GO:0042832	defense response to protozoan	0.03125	GO:0097205	renal filtration
						0.0294118	GO:0043092	L-amino acid import	0.03125	GO:2000300	regulation of synaptic vesicle exocytosis
						0.0294118	GO:0043270	positive regulation of ion transport	0.03125	GO:2000401	regulation of lymphocyte migration
						0.0294118	GO:0043277	apoptotic cell clearance	0.03125	GO:2000402	negative regulation of lymphocyte migration
						0.0294118	GO:0043279	response to alkaloid	0.03125	GO:2000501	regulation of natural killer cell chemotaxis
						0.0294118	GO:0043299	leukocyte degranulation
						0.0294118	GO:0043303	mast cell degranulation
						0.0294118	GO:0043383	negative T cell selection
						0.0294118	GO:0043405	regulation of MAP kinase activity
						0.0294118	GO:0043410	positive regulation of MAPK cascade
						0.0294118	GO:0043535	regulation of blood vessel endothelial cell migration
						0.0294118	GO:0043536	positive regulation of blood vessel endothelial cell migration
						0.0294118	GO:0043549	regulation of kinase activity
						0.0294118	GO:0044319	wound healing, spreading of cells
						0.0294118	GO:0045055	regulated secretory pathway
						0.0294118	GO:0045060	negative thymic T cell selection
						0.0294118	GO:0045061	thymic T cell selection
						0.0294118	GO:0045088	regulation of innate immune response
						0.0294118	GO:0045089	positive regulation of innate immune response
						0.0294118	GO:0045446	endothelial cell differentiation
						0.0294118	GO:0045595	regulation of cell differentiation
						0.0294118	GO:0045596	negative regulation of cell differentiation
						0.0294118	GO:0045619	regulation of lymphocyte differentiation
						0.0294118	GO:0045638	negative regulation of myeloid cell differentiation
						0.0294118	GO:0045667	regulation of osteoblast differentiation
						0.0294118	GO:0045785	positive regulation of cell adhesion
						0.0294118	GO:0045859	regulation of protein kinase activity
						0.0294118	GO:0045923	positive regulation of fatty acid metabolic process
						0.0294118	GO:0045936	negative regulation of phosphate metabolic process
						0.0294118	GO:0046364	monosaccharide biosynthetic process
						0.0294118	GO:0046390	ribose phosphate biosynthetic process
						0.0294118	GO:0046456	icosanoid biosynthetic process
						0.0294118	GO:0046530	photoreceptor cell differentiation
						0.0294118	GO:0046634	regulation of alpha-beta T cell activation
						0.0294118	GO:0046643	regulation of gamma-delta T cell activation
						0.0294118	GO:0046645	positive regulation of gamma-delta T cell activation
						0.0294118	GO:0048002	antigen processing and presentation of peptide antigen
						0.0294118	GO:0048168	regulation of neuronal synaptic plasticity
						0.0294118	GO:0048488	synaptic vesicle endocytosis
						0.0294118	GO:0048489	synaptic vesicle transport
						0.0294118	GO:0048518	positive regulation of biological process
						0.0294118	GO:0048519	negative regulation of biological process
						0.0294118	GO:0048522	positive regulation of cellular process
						0.0294118	GO:0048589	developmental growth
						0.0294118	GO:0048638	regulation of developmental growth
						0.0294118	GO:0048644	muscle organ morphogenesis
						0.0294118	GO:0048662	negative regulation of smooth muscle cell proliferation
						0.0294118	GO:0048678	response to axon injury
						0.0294118	GO:0048704	embryonic skeletal system morphogenesis
						0.0294118	GO:0048705	skeletal system morphogenesis
						0.0294118	GO:0048729	tissue morphogenesis
						0.0294118	GO:0048738	cardiac muscle tissue development
						0.0294118	GO:0048754	branching morphogenesis of a tube
						0.0294118	GO:0050663	cytokine secretion
						0.0294118	GO:0050671	positive regulation of lymphocyte proliferation
						0.0294118	GO:0050680	negative regulation of epithelial cell proliferation
						0.0294118	GO:0050728	negative regulation of inflammatory response
						0.0294118	GO:0050766	positive regulation of phagocytosis
						0.0294118	GO:0050767	regulation of neurogenesis
						0.0294118	GO:0050770	regulation of axonogenesis
						0.0294118	GO:0050806	positive regulation of synaptic transmission
						0.0294118	GO:0050808	synapse organization
						0.0294118	GO:0050830	defense response to Gram-positive bacterium
						0.0294118	GO:0050854	regulation of antigen receptor-mediated signaling pathway
						0.0294118	GO:0050866	negative regulation of cell activation
						0.0294118	GO:0050890	cognition
						0.0294118	GO:0050922	negative regulation of chemotaxis
						0.0294118	GO:0050926	regulation of positive chemotaxis
						0.0294118	GO:0051055	negative regulation of lipid biosynthetic process
						0.0294118	GO:0051129	negative regulation of cellular component organization
						0.0294118	GO:0051130	positive regulation of cellular component organization
						0.0294118	GO:0051174	regulation of phosphorus metabolic process
						0.0294118	GO:0051241	negative regulation of multicellular organismal process
						0.0294118	GO:0051271	negative regulation of cellular component movement
						0.0294118	GO:0051305	chromosome movement towards spindle pole
						0.0294118	GO:0051338	regulation of transferase activity
						0.0294118	GO:0051387	negative regulation of nerve growth factor receptor signaling pathway
						0.0294118	GO:0051547	regulation of keratinocyte migration
						0.0294118	GO:0051549	positive regulation of keratinocyte migration
						0.0294118	GO:0051593	response to folic acid
						0.0294118	GO:0051607	defense response to virus
						0.0294118	GO:0051665	membrane raft localization
						0.0294118	GO:0051716	cellular response to stimulus
						0.0294118	GO:0051895	negative regulation of focal adhesion assembly
						0.0294118	GO:0051896	regulation of protein kinase B signaling cascade
						0.0294118	GO:0051897	positive regulation of protein kinase B signaling cascade
						0.0294118	GO:0051917	regulation of fibrinolysis
						0.0294118	GO:0051928	positive regulation of calcium ion transport
						0.0294118	GO:0051960	regulation of nervous system development
						0.0294118	GO:0055003	cardiac myofibril assembly
						0.0294118	GO:0055007	cardiac muscle cell differentiation
						0.0294118	GO:0055008	cardiac muscle tissue morphogenesis
						0.0294118	GO:0060137	maternal process involved in parturition
						0.0294118	GO:0060231	mesenchymal to epithelial transition
						0.0294118	GO:0060236	regulation of mitotic spindle organization
						0.0294118	GO:0060271	cilium morphogenesis
						0.0294118	GO:0060349	bone morphogenesis
						0.0294118	GO:0060415	muscle tissue morphogenesis
						0.0294118	GO:0060420	regulation of heart growth
						0.0294118	GO:0060426	lung vasculature development
						0.0294118	GO:0060429	epithelium development
						0.0294118	GO:0060441	epithelial tube branching involved in lung morphogenesis
						0.0294118	GO:0060485	mesenchyme development
						0.0294118	GO:0060538	skeletal muscle organ development
						0.0294118	GO:0060547	negative regulation of necrotic cell death
						0.0294118	GO:0060560	developmental growth involved in morphogenesis
						0.0294118	GO:0060562	epithelial tube morphogenesis
						0.0294118	GO:0060606	tube closure
						0.0294118	GO:0060666	dichotomous subdivision of terminal units involved in salivary gland branching
						0.0294118	GO:0060741	prostate gland stromal morphogenesis
						0.0294118	GO:0061061	muscle structure development
						0.0294118	GO:0061138	morphogenesis of a branching epithelium
						0.0294118	GO:0061318	renal filtration cell differentiation
						0.0294118	GO:0070168	negative regulation of biomineral tissue development
						0.0294118	GO:0070201	regulation of establishment of protein localization
						0.0294118	GO:0070206	protein trimerization
						0.0294118	GO:0070252	actin-mediated cell contraction
						0.0294118	GO:0070301	cellular response to hydrogen peroxide
						0.0294118	GO:0070391	response to lipoteichoic acid
						0.0294118	GO:0070486	leukocyte aggregation
						0.0294118	GO:0070507	regulation of microtubule cytoskeleton organization
						0.0294118	GO:0071214	cellular response to abiotic stimulus
						0.0294118	GO:0071223	cellular response to lipoteichoic acid
						0.0294118	GO:0071241	cellular response to inorganic substance
						0.0294118	GO:0071260	cellular response to mechanical stimulus
						0.0294118	GO:0071277	cellular response to calcium ion
						0.0294118	GO:0071322	cellular response to carbohydrate stimulus
						0.0294118	GO:0071347	cellular response to interleukin-1
						0.0294118	GO:0071356	cellular response to tumor necrosis factor
						0.0294118	GO:0071402	cellular response to lipoprotein particle stimulus
						0.0294118	GO:0071453	cellular response to oxygen levels
						0.0294118	GO:0071456	cellular response to hypoxia
						0.0294118	GO:0071671	regulation of smooth muscle cell chemotaxis
						0.0294118	GO:0071780	mitotic cell cycle G2/M transition checkpoint
						0.0294118	GO:0071900	regulation of protein serine/threonine kinase activity
						0.0294118	GO:0072001	renal system development
						0.0294118	GO:0072006	nephron development
						0.0294118	GO:0072010	glomerular epithelium development
						0.0294118	GO:0072015	glomerular visceral epithelial cell development
						0.0294118	GO:0072102	glomerulus morphogenesis
						0.0294118	GO:0072109	glomerular mesangium development
						0.0294118	GO:0072112	glomerular visceral epithelial cell differentiation
						0.0294118	GO:0072175	epithelial tube formation
						0.0294118	GO:0072310	glomerular epithelial cell development
						0.0294118	GO:0072311	glomerular epithelial cell differentiation
						0.0294118	GO:0090023	positive regulation of neutrophil chemotaxis
						0.0294118	GO:0090025	regulation of monocyte chemotaxis
						0.0294118	GO:0090026	positive regulation of monocyte chemotaxis
						0.0294118	GO:0090050	positive regulation of cell migration involved in sprouting angiogenesis
						0.0294118	GO:0090092	regulation of transmembrane receptor protein serine/threonine kinase signaling pathway
						0.0294118	GO:0090257	regulation of muscle system process
						0.0294118	GO:0097006	regulation of plasma lipoprotein particle levels
						0.0294118	GO:1900048	positive regulation of hemostasis
						0.0294118	GO:2000052	positive regulation of non-canonical Wnt receptor signaling pathway
						0.0294118	GO:2000098	negative regulation of smooth muscle cell-matrix adhesion
						0.0294118	GO:2000146	negative regulation of cell motility
						0.0294118	GO:2000177	regulation of neural precursor cell proliferation
						0.0294118	GO:2000402	negative regulation of lymphocyte migration
						0.0294118	GO:2001280	positive regulation of unsaturated fatty acid biosynthetic process
