# Supplementary material for: AKT Pathway Genes Define 5 Prognostic Subgroups in Glioblastoma
Source: PLoS One. 2014 Jul 1;9(7):e100827. doi: 10.1371/journal.pone.0100827 (PMC4077731; doi:10.1371/journal.pone.0100827)
Supplement: Table S7 — Focal DNA deletions in subgroups. Copy number alterations in subgroups were evaluated using GISTIC and the q score for statistically significant focal DNA copy number losses (q score < 0.25) are listed. Focal copy number changes common to all subgroups (q < 0.25 in all subgroups) are not reported. (XLSX) [file pone.0100827.s010.xlsx]

## Sheet: Table S7 focal deletions
	FOCAL DELETIONS
		subgroup						known/candidate glioma gene or gene under peak	chr region
	chromosome		PN	MES	CLAS	SL	PROLIF
		1	0.0028672		1.4933e-08			TNFRSF9, PER3, UTS2, PARK7, ERRFI1	1p36.23
				0.042062	0.0015918	0.22081		ESPNP, MST1P9, MIR3675	1p36.13
			0.0034136		0.017434		0.11971	RHD, TMEM50A	1p36.11
							0.051027	CDKN2C	1p33
				0.027676	0.015748	0.23719		no gene	1q21.1
			0.0011517	0.0094696	0.0012773			CFHR3	1q31.3
			0.037044	2.7192e-05	1.203e-16	0.00081447		olfactory receptor genes	1q44
		2		0.065408	0.10881	0.0022343		no gene	2q37.3
		4				0.11804		Corf52	4p15.32
			0.013936	0.00035294		0.023007		UGT2B28	4q13.2
					0.0060842	0.0082467	0.0065165	no gene	4q35.2
		6	0.0012308	1.1294e-05	0.00091566		0.032441	HLA gene family	6p21.32
			0.094464		1.104e-06			PARK2, QKI, PACRG	6q26
		8	0.037044	0.025712	0.00045962			many	8p23.1
		12				0.23719		TWF1, IRAK4, ADAMTS20, PUS7L, TMEM117	12q12
		15	7.2814e-06	3.7801e-05	1.23e-07		9.6128e-07	no gene	15q14
		16	0.071473	1.4663e-06	3.9681e-05			CES1P1	16q12.2
					0.00064924	0.067283	0.041886	PDPR	16q22.1
		19					0.012374	no gene	19p12
		21			0.012776	0.24708		TPTE	21p11.2
							0.10407	BAGE5	21p11.1
		22	5.7612e-24	6.1013e-33		4.596e-06		GSTT1	22q11.23
